# Supplementary material for: Poor retention and care-related sex disparities among youth living with HIV in rural Mozambique
Source: PLoS One. 2021 May 21;16(5):e0250921. doi: 10.1371/journal.pone.0250921 (PMC8139489; doi:10.1371/journal.pone.0250921)
Supplement: S1 Dataset — (CSV) [file pone.0250921.s002.csv]

person_id	retention_1yr	policy	avante_year	gender_group	age_group	education	marital_status	referral_group	bmi_group	cd4_group	who_stage_value	hf_type
334	0	I CD4+ Cell Count < 350	2013	Female Non-Pregnant/Non-Lactating	20-24	Primary	Single	Any Maternal Child Health	Underweight	Not Available	Who Stage 2 Adult	District Capital
355	0	I CD4+ Cell Count < 350	2015	Female Non-Pregnant/Non-Lactating	15-19	Primary	Single	Any Maternal Child Health	Normalweight	Not Available	Who Stage 2 Adult	District Capital
360	1	I CD4+ Cell Count < 350	2013	Female Non-Pregnant/Non-Lactating	20-24	Primary	Single	VCT	Normalweight	< 350	Who Stage 1 Adult	District Capital
376	1	I CD4+ Cell Count < 350	2013	Female Non-Pregnant/Non-Lactating	15-19	Primary	Married	PITC	Normalweight	< 100	Who Stage 1 Adult	District Capital
378	1	I CD4+ Cell Count < 350	2016	Female Non-Pregnant/Non-Lactating	20-24	Primary	Single	Any Maternal Child Health	Normalweight	>=500	Who Stage 2 Adult	District Capital
423	1	I CD4+ Cell Count < 350	2013	Female Non-Pregnant/Non-Lactating	20-24	Secondar or More	Single	Any Maternal Child Health	Normalweight	< 200	Who Stage 3 Adult	District Capital
534	1	I CD4+ Cell Count < 350	2014	Female Non-Pregnant/Non-Lactating	15-19	Primary	Single	VCT	Normalweight	< 200	Who Stage 3 Adult	District Capital
588	1	I CD4+ Cell Count < 350	2013	Female Non-Pregnant/Non-Lactating	15-19	Primary	Married	Any Maternal Child Health	Normalweight	Not Available	Who Stage 1 Adult	District Capital
620	0	I CD4+ Cell Count < 350	2015	Female Non-Pregnant/Non-Lactating	20-24	Primary	Single	PITC	Normalweight	< 350	Who Stage 1 Adult	District Capital
703	1	I CD4+ Cell Count < 350	2014	Female Pregnant/Lactating	20-24	No Formal Education	Single	Any Maternal Child Health	Normalweight	Not Available	Who Stage 1 Adult	District Capital
862	1	I CD4+ Cell Count < 350	2015	Female Non-Pregnant/Non-Lactating	20-24	No Formal Education	Married	Any Maternal Child Health	Normalweight	< 200	Who Stage 2 Adult	District Capital
967	0	I CD4+ Cell Count < 350	2015	Male	20-24	Secondar or More	Living With Partner	PITC	Underweight	Not Available	Who Stage 1 Adult	District Capital
994	1	I CD4+ Cell Count < 350	2014	Female Pregnant/Lactating	20-24	No Formal Education	Married	VCT	Normalweight	Not Available	Who Stage 1 Adult	District Capital
1020	1	I CD4+ Cell Count < 350	2013	Female Pregnant/Lactating	15-19	Secondar or More	Living With Partner	Any Maternal Child Health	Normalweight	< 350	Who Stage 1 Adult	District Capital
1033	1	I CD4+ Cell Count < 350	2014	Female Pregnant/Lactating	20-24	Primary	Married	VCT	Normalweight	Not Available	Who Stage 1 Adult	District Capital
1036	1	I CD4+ Cell Count < 350	2013	Female Pregnant/Lactating	20-24	Primary	Married	PITC	Normalweight	Not Available	Who Stage 2 Adult	District Capital
1037	1	I CD4+ Cell Count < 350	2014	Female Non-Pregnant/Non-Lactating	15-19	Primary	Married	Any Maternal Child Health	Normalweight	< 500	Who Stage 1 Adult	District Capital
1038	1	I CD4+ Cell Count < 350	2014	Female Non-Pregnant/Non-Lactating	20-24	Secondar or More	Single	PITC	Normalweight	< 200	Who Stage 1 Adult	District Capital
1055	1	I CD4+ Cell Count < 350	2013	Female Non-Pregnant/Non-Lactating	20-24	Primary	Single	VCT	Overweight	< 500	Who Stage 2 Adult	District Capital
1102	1	I CD4+ Cell Count < 350	2013	Female Non-Pregnant/Non-Lactating	20-24	Primary	Living With Partner	Any Maternal Child Health	Normalweight	< 350	Who Stage 2 Adult	District Capital
1120	1	I CD4+ Cell Count < 350	2015	Female Non-Pregnant/Non-Lactating	15-19	Primary	Single	Others	Normalweight	< 200	Who Stage 1 Adult	District Capital
1127	0	I CD4+ Cell Count < 350	2013	Female Non-Pregnant/Non-Lactating	15-19	Secondar or More	Single	PITC	Normalweight	< 200	Who Stage 3 Adult	District Capital
1145	1	I CD4+ Cell Count < 350	2015	Female Pregnant/Lactating	20-24	Primary	Not Available	Any Maternal Child Health	Normalweight	< 350	Who Stage 2 Adult	District Capital
1149	1	I CD4+ Cell Count < 350	2013	Female Pregnant/Lactating	20-24	Secondar or More	Living With Partner	Any Maternal Child Health	Not Available	Not Available	Who Stage 1 Adult	District Capital
1161	1	I CD4+ Cell Count < 350	2013	Female Non-Pregnant/Non-Lactating	20-24	Secondar or More	Single	VCT	Overweight	< 350	Who Stage 2 Adult	District Capital
1275	1	I CD4+ Cell Count < 350	2013	Female Non-Pregnant/Non-Lactating	20-24	Primary	Married	PITC	Normalweight	< 350	Who Stage 3 Adult	District Capital
1285	1	I CD4+ Cell Count < 350	2015	Female Pregnant/Lactating	20-24	Secondar or More	Not Available	Others	Overweight	< 350	Who Stage 3 Adult	District Capital
1290	1	I CD4+ Cell Count < 350	2013	Female Non-Pregnant/Non-Lactating	20-24	Secondar or More	Married	Others	Underweight	< 100	Who Stage 3 Adult	District Capital
1373	0	II CD4+ Cell Count < 500	2016	Female Pregnant/Lactating	15-19	Not Available	Single	PITC	Overweight	Not Available	Who Stage 1 Adult	District Capital
1465	0	I CD4+ Cell Count < 350	2014	Female Pregnant/Lactating	15-19	Primary	Single	Others	Normalweight	Not Available	Who Stage 1 Adult	District Capital
1491	1	I CD4+ Cell Count < 350	2014	Female Pregnant/Lactating	15-19	No Formal Education	Married	Any Maternal Child Health	Normalweight	>=500	Who Stage 1 Adult	District Capital
1502	1	I CD4+ Cell Count < 350	2013	Female Non-Pregnant/Non-Lactating	15-19	Primary	Living With Partner	Any Maternal Child Health	Normalweight	Not Available	Who Stage 2 Adult	District Capital
1509	1	I CD4+ Cell Count < 350	2014	Female Pregnant/Lactating	20-24	Primary	Not Available	Any Maternal Child Health	Normalweight	< 500	Who Stage 1 Adult	District Capital
1520	1	II CD4+ Cell Count < 500	2016	Female Non-Pregnant/Non-Lactating	20-24	Primary	Single	Any Maternal Child Health	Underweight	>=500	Who Stage 1 Adult	District Capital
1548	1	II CD4+ Cell Count < 500	2016	Female Non-Pregnant/Non-Lactating	20-24	Primary	Single	Any Maternal Child Health	Underweight	< 200	Who Stage 2 Adult	District Capital
1549	1	I CD4+ Cell Count < 350	2013	Female Pregnant/Lactating	20-24	Primary	Single	Any Maternal Child Health	Normalweight	< 350	Who Stage 1 Adult	District Capital
1565	1	I CD4+ Cell Count < 350	2016	Female Pregnant/Lactating	20-24	Not Available	Not Available	Any Maternal Child Health	Overweight	< 500	Who Stage 1 Adult	District Capital
1570	1	I CD4+ Cell Count < 350	2015	Female Non-Pregnant/Non-Lactating	20-24	Primary	Living With Partner	PITC	Underweight	< 100	Who Stage 2 Adult	District Capital
1602	0	I CD4+ Cell Count < 350	2014	Female Non-Pregnant/Non-Lactating	20-24	Primary	Not Available	Any Maternal Child Health	Not Available	Not Available	Who Stage 1 Adult	District Capital
1623	1	I CD4+ Cell Count < 350	2016	Female Pregnant/Lactating	20-24	No Formal Education	Single	Any Maternal Child Health	Normalweight	< 200	Who Stage 1 Adult	District Capital
1659	0	I CD4+ Cell Count < 350	2013	Female Non-Pregnant/Non-Lactating	20-24	Not Available	Not Available	VCT	Underweight	Not Available	Who Stage 3 Adult	District Capital
1676	1	I CD4+ Cell Count < 350	2013	Female Pregnant/Lactating	20-24	Secondar or More	Married	Any Maternal Child Health	Overweight	Not Available	Who Stage 1 Adult	District Capital
1754	0	I CD4+ Cell Count < 350	2014	Female Pregnant/Lactating	15-19	Secondar or More	Single	Any Maternal Child Health	Normalweight	>=500	Who Stage 1 Adult	District Capital
1847	1	I CD4+ Cell Count < 350	2014	Female Non-Pregnant/Non-Lactating	20-24	Primary	Single	PITC	Normalweight	< 100	Who Stage 3 Adult	District Capital
1933	1	I CD4+ Cell Count < 350	2013	Female Non-Pregnant/Non-Lactating	15-19	Primary	Single	PITC	Normalweight	Not Available	Who Stage 3 Adult	District Capital
2003	0	I CD4+ Cell Count < 350	2015	Male	20-24	Secondar or More	Single	VCT	Normalweight	Not Available	Who Stage 2 Adult	District Capital
2010	1	I CD4+ Cell Count < 350	2013	Female Non-Pregnant/Non-Lactating	20-24	No Formal Education	Not Available	VCT	Normalweight	< 200	Who Stage 2 Adult	District Capital
2045	0	I CD4+ Cell Count < 350	2015	Female Non-Pregnant/Non-Lactating	20-24	Primary	Married	PITC	Normalweight	< 500	Who Stage 2 Adult	District Capital
2047	1	I CD4+ Cell Count < 350	2014	Female Non-Pregnant/Non-Lactating	15-19	Secondar or More	Single	Any Maternal Child Health	Overweight	< 350	Who Stage 1 Adult	District Capital
2058	0	I CD4+ Cell Count < 350	2013	Female Pregnant/Lactating	20-24	No Formal Education	Not Available	PITC	Not Available	< 100	Who Stage 3 Adult	District Capital
2060	1	I CD4+ Cell Count < 350	2014	Female Pregnant/Lactating	20-24	Primary	Married	Any Maternal Child Health	Overweight	< 350	Who Stage 1 Adult	District Capital
2071	1	I CD4+ Cell Count < 350	2013	Female Non-Pregnant/Non-Lactating	20-24	Secondar or More	Not Available	PITC	Normalweight	< 100	Who Stage 2 Adult	District Capital
2128	0	I CD4+ Cell Count < 350	2015	Female Pregnant/Lactating	20-24	Primary	Living With Partner	PITC	Normalweight	Not Available	Who Stage 3 Adult	District Capital
2130	1	I CD4+ Cell Count < 350	2014	Female Pregnant/Lactating	20-24	Primary	Married	Any Maternal Child Health	Not Available	Not Available	Who Stage 1 Adult	District Capital
2140	0	I CD4+ Cell Count < 350	2014	Female Non-Pregnant/Non-Lactating	20-24	Secondar or More	Single	VCT	Normalweight	< 100	Who Stage 2 Adult	District Capital
2169	0	I CD4+ Cell Count < 350	2013	Female Non-Pregnant/Non-Lactating	20-24	No Formal Education	Married	VCT	Normalweight	< 350	Who Stage 2 Adult	District Capital
2183	0	I CD4+ Cell Count < 350	2014	Female Non-Pregnant/Non-Lactating	20-24	Not Available	Not Available	Any Maternal Child Health	Underweight	Not Available	Who Stage 3 Adult	District Capital
2187	0	I CD4+ Cell Count < 350	2013	Female Non-Pregnant/Non-Lactating	20-24	Not Available	Not Available	Others	Underweight	< 350	Who Stage 3 Adult	District Capital
2210	1	I CD4+ Cell Count < 350	2013	Female Non-Pregnant/Non-Lactating	15-19	Secondar or More	Single	PITC	Underweight	>=500	Who Stage 3 Adult	District Capital
2229	1	I CD4+ Cell Count < 350	2013	Female Non-Pregnant/Non-Lactating	20-24	Primary	Single	PITC	Underweight	< 200	Who Stage 3 Adult	District Capital
2251	1	I CD4+ Cell Count < 350	2014	Female Pregnant/Lactating	20-24	No Formal Education	Married	VCT	Underweight	Not Available	Who Stage 1 Adult	District Capital
2276	0	I CD4+ Cell Count < 350	2013	Female Non-Pregnant/Non-Lactating	15-19	Secondar or More	Not Available	VCT	Normalweight	< 350	Who Stage 1 Adult	District Capital
2296	1	I CD4+ Cell Count < 350	2013	Male	20-24	Secondar or More	Living With Partner	VCT	Normalweight	< 200	Who Stage 1 Adult	District Capital
2319	1	I CD4+ Cell Count < 350	2013	Female Pregnant/Lactating	20-24	Secondar or More	Living With Partner	Any Maternal Child Health	Overweight	< 500	Who Stage 1 Adult	District Capital
2364	1	I CD4+ Cell Count < 350	2013	Female Pregnant/Lactating	15-19	Primary	Single	Any Maternal Child Health	Not Available	< 500	Who Stage 1 Adult	District Capital
2365	0	I CD4+ Cell Count < 350	2013	Female Non-Pregnant/Non-Lactating	20-24	Secondar or More	Single	PITC	Underweight	< 200	Who Stage 3 Adult	District Capital
2368	0	I CD4+ Cell Count < 350	2013	Male	20-24	Primary	Single	PITC	Underweight	< 100	Who Stage 2 Adult	District Capital
2377	0	I CD4+ Cell Count < 350	2013	Female Non-Pregnant/Non-Lactating	20-24	Primary	Living With Partner	Others	Normalweight	< 100	Who Stage 3 Adult	District Capital
2382	0	I CD4+ Cell Count < 350	2013	Female Non-Pregnant/Non-Lactating	20-24	Primary	Not Available	Others	Not Available	< 350	Who Stage 3 Adult	District Capital
2404	1	I CD4+ Cell Count < 350	2013	Female Pregnant/Lactating	20-24	Secondar or More	Living With Partner	Any Maternal Child Health	Normalweight	< 500	Who Stage 3 Adult	District Capital
2415	0	I CD4+ Cell Count < 350	2013	Female Pregnant/Lactating	20-24	No Formal Education	Single	Any Maternal Child Health	Normalweight	< 500	Who Stage 1 Adult	District Capital
2420	1	I CD4+ Cell Count < 350	2014	Female Pregnant/Lactating	20-24	No Formal Education	Single	PITC	Normalweight	Not Available	Who Stage 2 Adult	District Capital
2428	0	II CD4+ Cell Count < 500	2016	Female Non-Pregnant/Non-Lactating	20-24	Primary	Living With Partner	Any Maternal Child Health	Underweight	Not Available	Who Stage 1 Adult	District Capital
2441	0	I CD4+ Cell Count < 350	2015	Female Non-Pregnant/Non-Lactating	15-19	Primary	Single	Any Maternal Child Health	Normalweight	< 350	Who Stage 2 Adult	District Capital
2443	1	I CD4+ Cell Count < 350	2015	Female Pregnant/Lactating	15-19	Secondar or More	Not Available	Any Maternal Child Health	Normalweight	>=500	Who Stage 1 Adult	District Capital
2451	0	I CD4+ Cell Count < 350	2013	Female Non-Pregnant/Non-Lactating	20-24	Primary	Single	Any Maternal Child Health	Not Available	< 500	Who Stage 1 Adult	District Capital
2468	0	II CD4+ Cell Count < 500	2016	Male	20-24	Primary	Single	PITC	Normalweight	Not Available	Who Stage 3 Adult	District Capital
2473	1	I CD4+ Cell Count < 350	2013	Female Non-Pregnant/Non-Lactating	20-24	Secondar or More	Single	VCT	Normalweight	< 350	Who Stage 1 Adult	District Capital
2482	0	I CD4+ Cell Count < 350	2013	Female Non-Pregnant/Non-Lactating	20-24	Secondar or More	Single	PITC	Not Available	< 100	Who Stage 2 Adult	District Capital
2493	1	I CD4+ Cell Count < 350	2015	Female Non-Pregnant/Non-Lactating	20-24	No Formal Education	Married	VCT	Underweight	< 350	Who Stage 1 Adult	District Capital
2495	0	I CD4+ Cell Count < 350	2013	Male	15-19	Secondar or More	Single	VCT	Normalweight	< 200	Who Stage 1 Adult	District Capital
2500	1	I CD4+ Cell Count < 350	2013	Female Pregnant/Lactating	15-19	Secondar or More	Married	Any Maternal Child Health	Overweight	< 500	Who Stage 1 Adult	District Capital
2502	0	I CD4+ Cell Count < 350	2013	Female Non-Pregnant/Non-Lactating	20-24	Primary	Married	Any Maternal Child Health	Normalweight	>=500	Who Stage 1 Adult	District Capital
2506	0	I CD4+ Cell Count < 350	2013	Female Pregnant/Lactating	20-24	Secondar or More	Single	Any Maternal Child Health	Not Available	Not Available	Who Stage 1 Adult	District Capital
2511	1	I CD4+ Cell Count < 350	2014	Female Pregnant/Lactating	15-19	Primary	Single	Any Maternal Child Health	Normalweight	>=500	Who Stage 1 Adult	District Capital
2521	0	I CD4+ Cell Count < 350	2013	Female Pregnant/Lactating	15-19	Secondar or More	Not Available	Any Maternal Child Health	Normalweight	>=500	Who Stage 1 Adult	District Capital
2522	1	I CD4+ Cell Count < 350	2013	Female Pregnant/Lactating	20-24	Secondar or More	Single	Any Maternal Child Health	Overweight	>=500	Who Stage 1 Adult	District Capital
2544	1	I CD4+ Cell Count < 350	2014	Female Pregnant/Lactating	15-19	Primary	Living With Partner	Any Maternal Child Health	Normalweight	Not Available	Who Stage 4 Adult	District Capital
2580	0	I CD4+ Cell Count < 350	2014	Female Non-Pregnant/Non-Lactating	20-24	Primary	Single	PITC	Normalweight	< 100	Who Stage 3 Adult	District Capital
2582	0	I CD4+ Cell Count < 350	2014	Female Pregnant/Lactating	20-24	Primary	Living With Partner	Any Maternal Child Health	Normalweight	Not Available	Who Stage 1 Adult	District Capital
2594	1	I CD4+ Cell Count < 350	2014	Male	20-24	Not Available	Not Available	VCT	Normalweight	Not Available	Who Stage 2 Adult	District Capital
2596	0	I CD4+ Cell Count < 350	2014	Female Pregnant/Lactating	20-24	Not Available	Not Available	Any Maternal Child Health	Normalweight	Not Available	Not Available	District Capital
2641	1	I CD4+ Cell Count < 350	2014	Female Pregnant/Lactating	15-19	Primary	Living With Partner	PITC	Overweight	Not Available	Who Stage 1 Adult	District Capital
2711	0	I CD4+ Cell Count < 350	2014	Male	15-19	Not Available	Living With Partner	PITC	Normalweight	< 500	Who Stage 1 Adult	District Capital
2726	0	I CD4+ Cell Count < 350	2014	Female Non-Pregnant/Non-Lactating	15-19	Not Available	Single	PITC	Normalweight	Not Available	Who Stage 2 Adult	District Capital
2735	0	I CD4+ Cell Count < 350	2014	Female Pregnant/Lactating	20-24	Secondar or More	Single	Any Maternal Child Health	Underweight	< 500	Who Stage 1 Adult	District Capital
2741	0	I CD4+ Cell Count < 350	2013	Female Pregnant/Lactating	15-19	Primary	Not Available	Any Maternal Child Health	Not Available	>=500	Who Stage 2 Adult	District Capital
2742	0	I CD4+ Cell Count < 350	2013	Female Pregnant/Lactating	20-24	Primary	Not Available	VCT	Overweight	>=500	Who Stage 2 Adult	District Capital
2750	1	I CD4+ Cell Count < 350	2015	Male	20-24	Secondar or More	Living With Partner	PITC	Underweight	>=500	Who Stage 3 Adult	District Capital
2763	1	I CD4+ Cell Count < 350	2013	Female Non-Pregnant/Non-Lactating	20-24	Not Available	Not Available	PITC	Overweight	< 500	Who Stage 1 Adult	District Capital
2767	1	I CD4+ Cell Count < 350	2013	Female Pregnant/Lactating	20-24	Secondar or More	Married	Others	Normalweight	< 500	Who Stage 1 Adult	District Capital
2773	0	I CD4+ Cell Count < 350	2013	Female Non-Pregnant/Non-Lactating	15-19	Not Available	Not Available	PITC	Normalweight	< 500	Who Stage 1 Adult	District Capital
2775	0	I CD4+ Cell Count < 350	2013	Female Non-Pregnant/Non-Lactating	20-24	Not Available	Not Available	PITC	Normalweight	< 500	Who Stage 4 Adult	District Capital
2779	0	I CD4+ Cell Count < 350	2013	Female Non-Pregnant/Non-Lactating	20-24	No Formal Education	Not Available	PITC	Not Available	Not Available	Who Stage 2 Adult	District Capital
2783	0	I CD4+ Cell Count < 350	2013	Female Pregnant/Lactating	20-24	Secondar or More	Single	Others	Normalweight	Not Available	Who Stage 4 Adult	District Capital
2786	0	I CD4+ Cell Count < 350	2013	Female Pregnant/Lactating	20-24	Secondar or More	Living With Partner	Any Maternal Child Health	Normalweight	Not Available	Who Stage 1 Adult	District Capital
2792	1	I CD4+ Cell Count < 350	2013	Female Non-Pregnant/Non-Lactating	15-19	Secondar or More	Not Available	Any Maternal Child Health	Normalweight	Not Available	Who Stage 1 Adult	District Capital
2795	1	I CD4+ Cell Count < 350	2014	Male	20-24	Primary	Living With Partner	PITC	Normalweight	< 100	Who Stage 3 Adult	District Capital
2800	0	I CD4+ Cell Count < 350	2013	Female Pregnant/Lactating	20-24	Secondar or More	Not Available	Any Maternal Child Health	Normalweight	< 500	Who Stage 1 Adult	District Capital
2801	0	I CD4+ Cell Count < 350	2013	Male	20-24	Not Available	Not Available	VCT	Not Available	Not Available	Who Stage 2 Adult	District Capital
2809	1	I CD4+ Cell Count < 350	2013	Female Non-Pregnant/Non-Lactating	20-24	Not Available	Not Available	Others	Underweight	>=500	Who Stage 3 Adult	District Capital
2814	1	I CD4+ Cell Count < 350	2013	Female Pregnant/Lactating	15-19	Secondar or More	Single	Any Maternal Child Health	Normalweight	Not Available	Who Stage 1 Adult	District Capital
2825	1	I CD4+ Cell Count < 350	2013	Male	20-24	Primary	Living With Partner	VCT	Normalweight	< 200	Who Stage 2 Adult	District Capital
2834	1	I CD4+ Cell Count < 350	2013	Male	15-19	Not Available	Single	VCT	Normalweight	Not Available	Who Stage 2 Adult	District Capital
2837	1	I CD4+ Cell Count < 350	2013	Male	15-19	Primary	Not Available	VCT	Normalweight	< 350	Who Stage 1 Adult	District Capital
2841	1	I CD4+ Cell Count < 350	2013	Female Non-Pregnant/Non-Lactating	15-19	Not Available	Single	Any Maternal Child Health	Normalweight	Not Available	Who Stage 2 Adult	District Capital
2855	0	I CD4+ Cell Count < 350	2013	Female Non-Pregnant/Non-Lactating	15-19	Primary	Living With Partner	PITC	Normalweight	Not Available	Who Stage 2 Adult	District Capital
2856	0	I CD4+ Cell Count < 350	2013	Female Non-Pregnant/Non-Lactating	15-19	Not Available	Not Available	PITC	Not Available	Not Available	Who Stage 2 Adult	District Capital
2857	1	I CD4+ Cell Count < 350	2013	Female Non-Pregnant/Non-Lactating	15-19	Not Available	Not Available	VCT	Normalweight	Not Available	Who Stage 2 Adult	District Capital
2865	1	I CD4+ Cell Count < 350	2013	Female Non-Pregnant/Non-Lactating	15-19	Not Available	Single	PITC	Not Available	Not Available	Who Stage 2 Adult	District Capital
2918	0	I CD4+ Cell Count < 350	2015	Female Non-Pregnant/Non-Lactating	20-24	Not Available	Not Available	VCT	Underweight	Not Available	Who Stage 3 Adult	District Capital
2937	1	I CD4+ Cell Count < 350	2013	Female Pregnant/Lactating	15-19	Primary	Not Available	Any Maternal Child Health	Not Available	>=500	Who Stage 2 Adult	District Capital
2938	0	I CD4+ Cell Count < 350	2013	Female Non-Pregnant/Non-Lactating	20-24	Not Available	Not Available	PITC	Not Available	< 350	Who Stage 2 Adult	District Capital
2939	0	I CD4+ Cell Count < 350	2013	Female Non-Pregnant/Non-Lactating	20-24	Primary	Not Available	PITC	Not Available	Not Available	Who Stage 2 Adult	District Capital
2948	0	I CD4+ Cell Count < 350	2013	Female Pregnant/Lactating	20-24	Not Available	Not Available	Any Maternal Child Health	Normalweight	>=500	Who Stage 2 Adult	District Capital
2951	1	I CD4+ Cell Count < 350	2015	Male	20-24	Not Available	Living With Partner	VCT	Normalweight	< 350	Who Stage 2 Adult	District Capital
2968	0	I CD4+ Cell Count < 350	2014	Female Pregnant/Lactating	15-19	Secondar or More	Living With Partner	Any Maternal Child Health	Normalweight	>=500	Who Stage 1 Adult	District Capital
2970	1	I CD4+ Cell Count < 350	2015	Male	20-24	Secondar or More	Married	Others	Normalweight	< 350	Who Stage 1 Adult	District Capital
2971	0	I CD4+ Cell Count < 350	2014	Female Non-Pregnant/Non-Lactating	15-19	Primary	Not Available	PITC	Underweight	< 100	Who Stage 3 Adult	District Capital
2973	1	I CD4+ Cell Count < 350	2014	Female Pregnant/Lactating	15-19	Primary	Single	Any Maternal Child Health	Not Available	< 100	Who Stage 1 Adult	District Capital
3017	0	I CD4+ Cell Count < 350	2016	Male	20-24	Secondar or More	Not Available	Others	Underweight	< 350	Who Stage 1 Adult	District Capital
3019	0	I CD4+ Cell Count < 350	2014	Female Pregnant/Lactating	20-24	Primary	Single	Any Maternal Child Health	Normalweight	Not Available	Who Stage 1 Adult	District Capital
3055	1	I CD4+ Cell Count < 350	2014	Female Pregnant/Lactating	15-19	Primary	Living With Partner	Any Maternal Child Health	Normalweight	< 500	Who Stage 1 Adult	District Capital
3057	0	I CD4+ Cell Count < 350	2013	Female Pregnant/Lactating	20-24	Primary	Married	Any Maternal Child Health	Normalweight	>=500	Who Stage 1 Adult	District Capital
3059	0	I CD4+ Cell Count < 350	2013	Female Pregnant/Lactating	15-19	Primary	Single	Any Maternal Child Health	Normalweight	>=500	Who Stage 1 Adult	District Capital
3069	1	I CD4+ Cell Count < 350	2014	Female Pregnant/Lactating	15-19	Primary	Single	Any Maternal Child Health	Normalweight	>=500	Who Stage 1 Adult	District Capital
3070	1	I CD4+ Cell Count < 350	2014	Female Pregnant/Lactating	20-24	Not Available	Living With Partner	Any Maternal Child Health	Overweight	>=500	Who Stage 1 Adult	District Capital
3074	0	I CD4+ Cell Count < 350	2014	Female Pregnant/Lactating	15-19	Primary	Living With Partner	Any Maternal Child Health	Not Available	Not Available	Who Stage 1 Adult	District Capital
3080	0	I CD4+ Cell Count < 350	2014	Female Non-Pregnant/Non-Lactating	20-24	Primary	Single	Others	Normalweight	Not Available	Who Stage 2 Adult	District Capital
3082	0	I CD4+ Cell Count < 350	2014	Female Non-Pregnant/Non-Lactating	20-24	Primary	Single	PITC	Normalweight	< 350	Who Stage 2 Adult	District Capital
3087	1	I CD4+ Cell Count < 350	2014	Female Pregnant/Lactating	20-24	Primary	Living With Partner	Any Maternal Child Health	Normalweight	>=500	Who Stage 1 Adult	District Capital
3088	1	I CD4+ Cell Count < 350	2014	Female Pregnant/Lactating	15-19	Primary	Single	Any Maternal Child Health	Normalweight	>=500	Who Stage 1 Adult	District Capital
3089	0	I CD4+ Cell Count < 350	2014	Female Pregnant/Lactating	20-24	Primary	Living With Partner	Any Maternal Child Health	Normalweight	>=500	Who Stage 1 Adult	District Capital
3090	1	I CD4+ Cell Count < 350	2014	Female Pregnant/Lactating	20-24	Not Available	Living With Partner	Any Maternal Child Health	Normalweight	>=500	Who Stage 1 Adult	District Capital
3091	1	I CD4+ Cell Count < 350	2014	Female Pregnant/Lactating	15-19	Primary	Living With Partner	Others	Overweight	< 500	Who Stage 1 Adult	District Capital
3092	0	I CD4+ Cell Count < 350	2013	Female Pregnant/Lactating	15-19	Secondar or More	Living With Partner	Others	Normalweight	Not Available	Who Stage 1 Adult	District Capital
3107	1	I CD4+ Cell Count < 350	2015	Female Non-Pregnant/Non-Lactating	20-24	Primary	Single	Any Maternal Child Health	Normalweight	< 350	Who Stage 1 Adult	District Capital
3127	1	I CD4+ Cell Count < 350	2014	Female Pregnant/Lactating	15-19	Primary	Single	Any Maternal Child Health	Not Available	Not Available	Who Stage 1 Adult	District Capital
3129	1	I CD4+ Cell Count < 350	2013	Female Pregnant/Lactating	15-19	Not Available	Married	Any Maternal Child Health	Normalweight	Not Available	Who Stage 1 Adult	District Capital
3134	0	I CD4+ Cell Count < 350	2013	Female Pregnant/Lactating	20-24	Not Available	Married	Any Maternal Child Health	Not Available	Not Available	Not Available	District Capital
3135	0	I CD4+ Cell Count < 350	2014	Female Pregnant/Lactating	15-19	Secondar or More	Living With Partner	Any Maternal Child Health	Underweight	Not Available	Who Stage 1 Adult	District Capital
3145	1	I CD4+ Cell Count < 350	2014	Female Pregnant/Lactating	20-24	Not Available	Living With Partner	Any Maternal Child Health	Normalweight	< 350	Who Stage 1 Adult	District Capital
3147	1	I CD4+ Cell Count < 350	2014	Female Pregnant/Lactating	20-24	Not Available	Living With Partner	Any Maternal Child Health	Overweight	>=500	Who Stage 1 Adult	District Capital
3150	0	I CD4+ Cell Count < 350	2014	Female Pregnant/Lactating	20-24	Primary	Living With Partner	Any Maternal Child Health	Not Available	>=500	Who Stage 1 Adult	District Capital
3160	0	I CD4+ Cell Count < 350	2014	Female Pregnant/Lactating	20-24	Secondar or More	Living With Partner	PITC	Normalweight	Not Available	Who Stage 1 Adult	District Capital
3161	0	I CD4+ Cell Count < 350	2014	Female Pregnant/Lactating	15-19	Secondar or More	Living With Partner	Any Maternal Child Health	Normalweight	>=500	Who Stage 1 Adult	District Capital
3162	0	I CD4+ Cell Count < 350	2014	Female Pregnant/Lactating	15-19	Not Available	Living With Partner	Any Maternal Child Health	Normalweight	>=500	Who Stage 1 Adult	District Capital
3188	0	I CD4+ Cell Count < 350	2014	Female Pregnant/Lactating	15-19	Primary	Single	Any Maternal Child Health	Not Available	Not Available	Who Stage 1 Adult	District Capital
3192	0	I CD4+ Cell Count < 350	2014	Female Pregnant/Lactating	15-19	Primary	Living With Partner	Any Maternal Child Health	Normalweight	Not Available	Who Stage 1 Adult	District Capital
3200	1	I CD4+ Cell Count < 350	2014	Female Non-Pregnant/Non-Lactating	20-24	Primary	Living With Partner	Others	Underweight	Not Available	Who Stage 1 Adult	District Capital
3202	1	I CD4+ Cell Count < 350	2014	Female Pregnant/Lactating	15-19	Not Available	Single	Any Maternal Child Health	Not Available	Not Available	Who Stage 1 Adult	District Capital
3207	1	I CD4+ Cell Count < 350	2014	Female Pregnant/Lactating	20-24	Primary	Single	Any Maternal Child Health	Overweight	>=500	Who Stage 1 Adult	District Capital
3208	1	I CD4+ Cell Count < 350	2014	Female Pregnant/Lactating	20-24	Not Available	Single	Any Maternal Child Health	Normalweight	Not Available	Who Stage 1 Adult	District Capital
3224	1	I CD4+ Cell Count < 350	2014	Female Pregnant/Lactating	20-24	Secondar or More	Living With Partner	Any Maternal Child Health	Overweight	< 350	Who Stage 1 Adult	District Capital
3233	0	I CD4+ Cell Count < 350	2014	Female Pregnant/Lactating	20-24	Not Available	Not Available	Any Maternal Child Health	Overweight	< 500	Who Stage 1 Adult	District Capital
3234	1	I CD4+ Cell Count < 350	2014	Female Non-Pregnant/Non-Lactating	20-24	Secondar or More	Not Available	Any Maternal Child Health	Underweight	< 350	Who Stage 1 Adult	District Capital
3237	1	I CD4+ Cell Count < 350	2014	Female Non-Pregnant/Non-Lactating	20-24	Primary	Not Available	Others	Underweight	< 350	Who Stage 2 Adult	District Capital
3240	1	I CD4+ Cell Count < 350	2014	Female Pregnant/Lactating	15-19	Primary	Not Available	Others	Underweight	< 500	Who Stage 1 Adult	District Capital
3251	0	I CD4+ Cell Count < 350	2014	Female Pregnant/Lactating	15-19	Primary	Married	Any Maternal Child Health	Not Available	Not Available	Who Stage 1 Adult	District Capital
3253	0	I CD4+ Cell Count < 350	2014	Female Pregnant/Lactating	20-24	Primary	Married	Any Maternal Child Health	Not Available	Not Available	Not Available	District Capital
3254	0	I CD4+ Cell Count < 350	2014	Female Pregnant/Lactating	20-24	Primary	Single	Any Maternal Child Health	Not Available	Not Available	Not Available	District Capital
3255	0	I CD4+ Cell Count < 350	2014	Female Pregnant/Lactating	15-19	Primary	Not Available	Any Maternal Child Health	Not Available	Not Available	Who Stage 1 Adult	District Capital
3263	0	I CD4+ Cell Count < 350	2014	Female Pregnant/Lactating	15-19	Not Available	Not Available	Any Maternal Child Health	Not Available	>=500	Who Stage 1 Adult	District Capital
3265	1	I CD4+ Cell Count < 350	2014	Female Pregnant/Lactating	15-19	Primary	Not Available	Any Maternal Child Health	Normalweight	Not Available	Who Stage 1 Adult	District Capital
3266	0	I CD4+ Cell Count < 350	2014	Female Pregnant/Lactating	15-19	Primary	Living With Partner	Any Maternal Child Health	Not Available	Not Available	Who Stage 1 Adult	District Capital
3273	0	I CD4+ Cell Count < 350	2014	Female Pregnant/Lactating	20-24	Not Available	Not Available	PITC	Not Available	< 350	Who Stage 2 Adult	District Capital
3274	0	I CD4+ Cell Count < 350	2014	Female Non-Pregnant/Non-Lactating	20-24	Not Available	Not Available	PITC	Underweight	< 100	Who Stage 3 Adult	District Capital
3282	1	I CD4+ Cell Count < 350	2014	Female Pregnant/Lactating	15-19	Secondar or More	Not Available	Any Maternal Child Health	Normalweight	Not Available	Who Stage 1 Adult	District Capital
3285	1	I CD4+ Cell Count < 350	2016	Female Pregnant/Lactating	20-24	Secondar or More	Not Available	Any Maternal Child Health	Normalweight	>=500	Who Stage 1 Adult	District Capital
3312	0	I CD4+ Cell Count < 350	2014	Female Pregnant/Lactating	15-19	Primary	Living With Partner	Any Maternal Child Health	Not Available	Not Available	Who Stage 1 Adult	District Capital
3337	0	I CD4+ Cell Count < 350	2014	Female Pregnant/Lactating	20-24	Not Available	Not Available	VCT	Normalweight	< 200	Who Stage 2 Adult	District Capital
3342	1	I CD4+ Cell Count < 350	2014	Female Pregnant/Lactating	20-24	Not Available	Living With Partner	Any Maternal Child Health	Underweight	Not Available	Who Stage 1 Adult	District Periphery
3347	1	I CD4+ Cell Count < 350	2014	Female Non-Pregnant/Non-Lactating	20-24	Primary	Single	Any Maternal Child Health	Normalweight	Not Available	Who Stage 2 Adult	District Periphery
3348	0	I CD4+ Cell Count < 350	2014	Female Pregnant/Lactating	15-19	Primary	Living With Partner	PITC	Underweight	>=500	Who Stage 2 Adult	District Periphery
3366	1	I CD4+ Cell Count < 350	2015	Female Non-Pregnant/Non-Lactating	20-24	Primary	Not Available	PITC	Not Available	< 200	Who Stage 2 Adult	District Periphery
3368	0	I CD4+ Cell Count < 350	2014	Female Non-Pregnant/Non-Lactating	15-19	Primary	Not Available	PITC	Normalweight	>=500	Who Stage 2 Adult	District Periphery
3372	1	I CD4+ Cell Count < 350	2014	Female Pregnant/Lactating	20-24	Primary	Single	Others	Normalweight	< 350	Who Stage 2 Adult	District Periphery
3374	1	I CD4+ Cell Count < 350	2014	Female Pregnant/Lactating	15-19	Primary	Single	Any Maternal Child Health	Normalweight	>=500	Who Stage 1 Adult	District Periphery
3376	1	I CD4+ Cell Count < 350	2014	Female Pregnant/Lactating	20-24	Primary	Not Available	Any Maternal Child Health	Normalweight	Not Available	Who Stage 1 Adult	District Periphery
3381	1	I CD4+ Cell Count < 350	2014	Female Pregnant/Lactating	20-24	Not Available	Not Available	PITC	Normalweight	Not Available	Who Stage 1 Adult	District Periphery
3384	0	I CD4+ Cell Count < 350	2014	Female Pregnant/Lactating	20-24	Primary	Not Available	Any Maternal Child Health	Normalweight	>=500	Who Stage 1 Adult	District Periphery
3387	1	I CD4+ Cell Count < 350	2014	Female Pregnant/Lactating	20-24	Primary	Not Available	Any Maternal Child Health	Normalweight	Not Available	Who Stage 1 Adult	District Periphery
3388	1	I CD4+ Cell Count < 350	2014	Female Pregnant/Lactating	15-19	Primary	Living With Partner	Any Maternal Child Health	Normalweight	Not Available	Who Stage 1 Adult	District Periphery
3391	0	I CD4+ Cell Count < 350	2014	Female Pregnant/Lactating	20-24	Not Available	Living With Partner	Others	Underweight	Not Available	Who Stage 2 Adult	District Periphery
3395	0	I CD4+ Cell Count < 350	2014	Female Pregnant/Lactating	15-19	Primary	Single	Any Maternal Child Health	Normalweight	Not Available	Who Stage 2 Adult	District Periphery
3396	0	I CD4+ Cell Count < 350	2014	Female Pregnant/Lactating	20-24	Not Available	Living With Partner	Any Maternal Child Health	Underweight	Not Available	Who Stage 1 Adult	District Periphery
3400	1	I CD4+ Cell Count < 350	2014	Female Pregnant/Lactating	20-24	Primary	Married	Any Maternal Child Health	Normalweight	Not Available	Not Available	District Periphery
3421	0	I CD4+ Cell Count < 350	2014	Female Pregnant/Lactating	20-24	Not Available	Not Available	Any Maternal Child Health	Not Available	>=500	Who Stage 1 Adult	District Periphery
3424	1	I CD4+ Cell Count < 350	2014	Female Pregnant/Lactating	15-19	Not Available	Not Available	Others	Underweight	>=500	Who Stage 1 Adult	District Capital
3440	0	I CD4+ Cell Count < 350	2014	Female Pregnant/Lactating	15-19	Secondar or More	Living With Partner	Any Maternal Child Health	Normalweight	Not Available	Who Stage 1 Adult	District Capital
3482	0	I CD4+ Cell Count < 350	2014	Female Non-Pregnant/Non-Lactating	15-19	Primary	Not Available	PITC	Normalweight	Not Available	Who Stage 1 Adult	District Periphery
3483	0	I CD4+ Cell Count < 350	2014	Female Pregnant/Lactating	15-19	Primary	Not Available	PITC	Normalweight	< 350	Who Stage 1 Adult	District Periphery
3485	1	I CD4+ Cell Count < 350	2014	Female Pregnant/Lactating	15-19	Primary	Living With Partner	Any Maternal Child Health	Normalweight	Not Available	Who Stage 2 Adult	District Periphery
3487	0	I CD4+ Cell Count < 350	2014	Female Non-Pregnant/Non-Lactating	15-19	Primary	Not Available	PITC	Underweight	Not Available	Who Stage 3 Adult	District Periphery
3491	0	I CD4+ Cell Count < 350	2014	Male	20-24	Not Available	Not Available	PITC	Underweight	< 100	Who Stage 3 Adult	District Periphery
3496	1	I CD4+ Cell Count < 350	2016	Male	20-24	Not Available	Not Available	Others	Normalweight	< 350	Who Stage 1 Adult	District Capital
3498	0	I CD4+ Cell Count < 350	2014	Female Pregnant/Lactating	15-19	Secondar or More	Single	Any Maternal Child Health	Normalweight	Not Available	Who Stage 1 Adult	District Capital
3501	0	I CD4+ Cell Count < 350	2014	Female Pregnant/Lactating	15-19	Not Available	Not Available	Any Maternal Child Health	Normalweight	>=500	Who Stage 1 Adult	District Periphery
3507	0	I CD4+ Cell Count < 350	2014	Female Non-Pregnant/Non-Lactating	20-24	No Formal Education	Not Available	PITC	Underweight	< 100	Who Stage 4 Adult	District Capital
3512	1	I CD4+ Cell Count < 350	2014	Female Pregnant/Lactating	20-24	No Formal Education	Living With Partner	Any Maternal Child Health	Normalweight	Not Available	Who Stage 1 Adult	District Capital
3515	0	I CD4+ Cell Count < 350	2014	Female Non-Pregnant/Non-Lactating	15-19	Primary	Living With Partner	Any Maternal Child Health	Normalweight	Not Available	Who Stage 1 Adult	District Capital
3523	0	I CD4+ Cell Count < 350	2014	Female Pregnant/Lactating	15-19	Not Available	Not Available	Any Maternal Child Health	Not Available	Not Available	Who Stage 1 Adult	District Capital
3524	0	I CD4+ Cell Count < 350	2014	Female Pregnant/Lactating	20-24	Not Available	Not Available	Any Maternal Child Health	Not Available	Not Available	Who Stage 2 Adult	District Capital
3526	1	I CD4+ Cell Count < 350	2014	Female Pregnant/Lactating	20-24	Not Available	Not Available	PITC	Normalweight	Not Available	Who Stage 1 Adult	District Capital
3565	0	I CD4+ Cell Count < 350	2014	Female Pregnant/Lactating	20-24	Not Available	Not Available	Any Maternal Child Health	Underweight	Not Available	Who Stage 1 Adult	District Periphery
3568	1	I CD4+ Cell Count < 350	2014	Female Pregnant/Lactating	20-24	Not Available	Not Available	Any Maternal Child Health	Normalweight	Not Available	Who Stage 1 Adult	District Periphery
3579	0	I CD4+ Cell Count < 350	2014	Female Pregnant/Lactating	15-19	Primary	Not Available	Any Maternal Child Health	Not Available	< 350	Who Stage 1 Adult	District Capital
3580	1	I CD4+ Cell Count < 350	2014	Female Pregnant/Lactating	15-19	No Formal Education	Living With Partner	Any Maternal Child Health	Normalweight	>=500	Who Stage 1 Adult	District Capital
3581	1	I CD4+ Cell Count < 350	2014	Female Pregnant/Lactating	15-19	Primary	Living With Partner	Any Maternal Child Health	Not Available	>=500	Who Stage 1 Adult	District Capital
3603	1	I CD4+ Cell Count < 350	2014	Male	20-24	Secondar or More	Living With Partner	VCT	Underweight	< 100	Who Stage 3 Adult	District Capital
3604	0	I CD4+ Cell Count < 350	2014	Female Pregnant/Lactating	20-24	No Formal Education	Living With Partner	Any Maternal Child Health	Not Available	Not Available	Who Stage 1 Adult	District Capital
3608	0	I CD4+ Cell Count < 350	2014	Female Pregnant/Lactating	15-19	Secondar or More	Living With Partner	Any Maternal Child Health	Normalweight	< 500	Who Stage 1 Adult	District Capital
3611	1	I CD4+ Cell Count < 350	2015	Female Non-Pregnant/Non-Lactating	20-24	Primary	Living With Partner	VCT	Normalweight	< 350	Who Stage 2 Adult	District Capital
3617	1	I CD4+ Cell Count < 350	2014	Male	20-24	Primary	Living With Partner	VCT	Normalweight	< 350	Who Stage 1 Adult	District Capital
3624	0	I CD4+ Cell Count < 350	2014	Male	20-24	Not Available	Living With Partner	PITC	Underweight	Not Available	Who Stage 3 Adult	District Capital
3631	1	I CD4+ Cell Count < 350	2014	Female Pregnant/Lactating	20-24	Secondar or More	Living With Partner	Any Maternal Child Health	Normalweight	Not Available	Who Stage 1 Adult	District Capital
3637	1	II CD4+ Cell Count < 500	2016	Female Pregnant/Lactating	20-24	Primary	Single	VCT	Normalweight	Not Available	Who Stage 1 Adult	District Capital
3648	1	I CD4+ Cell Count < 350	2014	Female Non-Pregnant/Non-Lactating	20-24	Not Available	Not Available	PITC	Underweight	>=500	Who Stage 3 Adult	District Periphery
3652	0	I CD4+ Cell Count < 350	2014	Female Pregnant/Lactating	15-19	Not Available	Not Available	Any Maternal Child Health	Normalweight	>=500	Who Stage 1 Adult	District Periphery
3664	1	I CD4+ Cell Count < 350	2014	Female Pregnant/Lactating	20-24	Primary	Not Available	Any Maternal Child Health	Not Available	>=500	Who Stage 1 Adult	District Capital
3666	1	I CD4+ Cell Count < 350	2014	Female Pregnant/Lactating	20-24	Secondar or More	Living With Partner	Any Maternal Child Health	Normalweight	< 500	Who Stage 1 Adult	District Capital
3672	0	I CD4+ Cell Count < 350	2014	Female Pregnant/Lactating	15-19	Not Available	Not Available	Any Maternal Child Health	Normalweight	Not Available	Who Stage 1 Adult	District Capital
3674	1	I CD4+ Cell Count < 350	2014	Female Pregnant/Lactating	15-19	Secondar or More	Not Available	Any Maternal Child Health	Not Available	>=500	Who Stage 1 Adult	District Capital
3675	0	I CD4+ Cell Count < 350	2014	Female Pregnant/Lactating	20-24	Primary	Living With Partner	Any Maternal Child Health	Not Available	Not Available	Who Stage 1 Adult	District Capital
3677	0	I CD4+ Cell Count < 350	2014	Female Pregnant/Lactating	15-19	Secondar or More	Not Available	Any Maternal Child Health	Not Available	Not Available	Who Stage 1 Adult	District Capital
3678	0	I CD4+ Cell Count < 350	2014	Female Pregnant/Lactating	20-24	Primary	Married	Any Maternal Child Health	Not Available	< 500	Who Stage 1 Adult	District Capital
3687	0	I CD4+ Cell Count < 350	2014	Female Non-Pregnant/Non-Lactating	20-24	Primary	Not Available	VCT	Normalweight	< 200	Who Stage 2 Adult	District Capital
3692	0	I CD4+ Cell Count < 350	2015	Female Pregnant/Lactating	15-19	Primary	Living With Partner	Any Maternal Child Health	Normalweight	Not Available	Who Stage 1 Adult	District Capital
3695	0	I CD4+ Cell Count < 350	2014	Female Non-Pregnant/Non-Lactating	15-19	Secondar or More	Single	VCT	Normalweight	>=500	Who Stage 1 Adult	District Capital
3697	0	I CD4+ Cell Count < 350	2014	Female Pregnant/Lactating	20-24	No Formal Education	Living With Partner	Any Maternal Child Health	Normalweight	< 500	Who Stage 1 Adult	District Capital
3714	0	I CD4+ Cell Count < 350	2014	Female Pregnant/Lactating	15-19	Not Available	Married	Any Maternal Child Health	Normalweight	< 500	Who Stage 1 Adult	District Capital
3719	1	I CD4+ Cell Count < 350	2014	Female Pregnant/Lactating	20-24	No Formal Education	Living With Partner	Any Maternal Child Health	Normalweight	Not Available	Who Stage 1 Adult	District Capital
3720	0	I CD4+ Cell Count < 350	2014	Female Pregnant/Lactating	20-24	Primary	Not Available	Any Maternal Child Health	Not Available	Not Available	Who Stage 1 Adult	District Capital
3721	1	I CD4+ Cell Count < 350	2014	Female Pregnant/Lactating	15-19	No Formal Education	Living With Partner	Any Maternal Child Health	Underweight	Not Available	Who Stage 1 Adult	District Capital
3780	0	I CD4+ Cell Count < 350	2014	Female Non-Pregnant/Non-Lactating	20-24	No Formal Education	Single	PITC	Underweight	< 200	Who Stage 3 Adult	District Capital
3807	1	I CD4+ Cell Count < 350	2015	Female Non-Pregnant/Non-Lactating	20-24	Not Available	Not Available	PITC	Normalweight	< 200	Who Stage 2 Adult	District Periphery
3823	1	I CD4+ Cell Count < 350	2014	Female Pregnant/Lactating	20-24	Primary	Not Available	Any Maternal Child Health	Underweight	Not Available	Who Stage 1 Adult	District Capital
3828	0	I CD4+ Cell Count < 350	2014	Female Pregnant/Lactating	20-24	Primary	Living With Partner	Any Maternal Child Health	Normalweight	Not Available	Who Stage 1 Adult	District Periphery
3830	1	I CD4+ Cell Count < 350	2014	Female Pregnant/Lactating	20-24	Primary	Living With Partner	Any Maternal Child Health	Not Available	Not Available	Who Stage 1 Adult	District Periphery
3831	1	I CD4+ Cell Count < 350	2014	Female Pregnant/Lactating	15-19	Not Available	Living With Partner	Any Maternal Child Health	Normalweight	Not Available	Who Stage 1 Adult	District Periphery
3833	1	I CD4+ Cell Count < 350	2015	Female Non-Pregnant/Non-Lactating	20-24	Primary	Single	VCT	Normalweight	< 350	Who Stage 2 Adult	District Capital
3851	1	I CD4+ Cell Count < 350	2014	Female Pregnant/Lactating	20-24	Not Available	Not Available	Any Maternal Child Health	Overweight	>=500	Who Stage 1 Adult	District Capital
3868	0	I CD4+ Cell Count < 350	2015	Female Non-Pregnant/Non-Lactating	20-24	Primary	Living With Partner	PITC	Underweight	< 500	Who Stage 1 Adult	District Periphery
3869	1	I CD4+ Cell Count < 350	2014	Female Pregnant/Lactating	20-24	Primary	Living With Partner	Any Maternal Child Health	Normalweight	Not Available	Who Stage 1 Adult	District Periphery
3870	0	I CD4+ Cell Count < 350	2014	Female Pregnant/Lactating	20-24	Not Available	Not Available	Any Maternal Child Health	Normalweight	Not Available	Who Stage 1 Adult	District Capital
3872	1	I CD4+ Cell Count < 350	2014	Female Pregnant/Lactating	15-19	Secondar or More	Living With Partner	Any Maternal Child Health	Normalweight	Not Available	Who Stage 1 Adult	District Capital
3873	1	I CD4+ Cell Count < 350	2014	Female Pregnant/Lactating	20-24	Primary	Not Available	Any Maternal Child Health	Normalweight	Not Available	Who Stage 1 Adult	District Capital
3926	0	I CD4+ Cell Count < 350	2014	Female Pregnant/Lactating	15-19	Not Available	Married	Any Maternal Child Health	Not Available	< 350	Who Stage 3 Adult	District Capital
3927	0	I CD4+ Cell Count < 350	2014	Female Pregnant/Lactating	20-24	No Formal Education	Married	Any Maternal Child Health	Normalweight	Not Available	Who Stage 1 Adult	District Capital
3943	1	I CD4+ Cell Count < 350	2014	Male	20-24	Not Available	Living With Partner	VCT	Normalweight	Not Available	Who Stage 3 Adult	District Capital
3962	0	I CD4+ Cell Count < 350	2015	Female Non-Pregnant/Non-Lactating	20-24	Primary	Not Available	PITC	Underweight	Not Available	Who Stage 2 Adult	District Periphery
3978	0	I CD4+ Cell Count < 350	2014	Female Non-Pregnant/Non-Lactating	20-24	No Formal Education	Not Available	PITC	Normalweight	Not Available	Who Stage 3 Adult	District Periphery
3980	0	I CD4+ Cell Count < 350	2015	Female Non-Pregnant/Non-Lactating	20-24	Primary	Living With Partner	VCT	Underweight	Not Available	Who Stage 2 Adult	District Periphery
3984	1	I CD4+ Cell Count < 350	2014	Female Pregnant/Lactating	20-24	No Formal Education	Living With Partner	Any Maternal Child Health	Normalweight	Not Available	Who Stage 1 Adult	District Periphery
3987	1	I CD4+ Cell Count < 350	2016	Female Non-Pregnant/Non-Lactating	15-19	Primary	Living With Partner	PITC	Normalweight	Not Available	Who Stage 1 Adult	District Periphery
3992	1	I CD4+ Cell Count < 350	2014	Female Pregnant/Lactating	20-24	Primary	Single	Any Maternal Child Health	Normalweight	Not Available	Who Stage 1 Adult	District Periphery
3996	1	I CD4+ Cell Count < 350	2014	Female Pregnant/Lactating	20-24	Primary	Living With Partner	Any Maternal Child Health	Normalweight	Not Available	Who Stage 1 Adult	District Capital
3997	1	I CD4+ Cell Count < 350	2014	Female Pregnant/Lactating	20-24	Primary	Single	Any Maternal Child Health	Not Available	Not Available	Who Stage 1 Adult	District Capital
4003	0	I CD4+ Cell Count < 350	2015	Female Non-Pregnant/Non-Lactating	20-24	Secondar or More	Single	VCT	Normalweight	>=500	Who Stage 2 Adult	District Capital
4005	0	I CD4+ Cell Count < 350	2015	Male	15-19	Primary	Not Available	PITC	Normalweight	>=500	Who Stage 4 Adult	District Periphery
4015	1	I CD4+ Cell Count < 350	2015	Female Pregnant/Lactating	20-24	Primary	Living With Partner	Any Maternal Child Health	Overweight	< 500	Who Stage 1 Adult	District Capital
4017	1	I CD4+ Cell Count < 350	2015	Female Non-Pregnant/Non-Lactating	20-24	Primary	Living With Partner	PITC	Normalweight	< 350	Who Stage 1 Adult	District Capital
4021	0	I CD4+ Cell Count < 350	2015	Female Non-Pregnant/Non-Lactating	20-24	No Formal Education	Not Available	PITC	Normalweight	>=500	Who Stage 1 Adult	District Capital
4028	0	I CD4+ Cell Count < 350	2015	Female Non-Pregnant/Non-Lactating	20-24	Not Available	Not Available	Any Maternal Child Health	Not Available	< 350	Who Stage 1 Adult	District Capital
4040	0	I CD4+ Cell Count < 350	2015	Female Pregnant/Lactating	20-24	Primary	Not Available	Any Maternal Child Health	Not Available	Not Available	Who Stage 1 Adult	District Periphery
4050	0	II CD4+ Cell Count < 500	2016	Female Non-Pregnant/Non-Lactating	20-24	Not Available	Not Available	PITC	Normalweight	< 200	Who Stage 3 Adult	District Periphery
4056	0	I CD4+ Cell Count < 350	2015	Female Pregnant/Lactating	20-24	Secondar or More	Living With Partner	Any Maternal Child Health	Not Available	Not Available	Who Stage 2 Adult	District Capital
4063	0	I CD4+ Cell Count < 350	2015	Female Non-Pregnant/Non-Lactating	20-24	Not Available	Not Available	VCT	Normalweight	Not Available	Who Stage 1 Adult	District Capital
4084	1	I CD4+ Cell Count < 350	2015	Female Non-Pregnant/Non-Lactating	20-24	Primary	Single	PITC	Normalweight	< 350	Who Stage 2 Adult	District Periphery
4085	0	I CD4+ Cell Count < 350	2015	Female Non-Pregnant/Non-Lactating	20-24	No Formal Education	Not Available	PITC	Not Available	Not Available	Who Stage 3 Adult	District Capital
4087	1	I CD4+ Cell Count < 350	2015	Female Pregnant/Lactating	20-24	Not Available	Living With Partner	Any Maternal Child Health	Normalweight	< 500	Who Stage 1 Adult	District Capital
4103	0	I CD4+ Cell Count < 350	2015	Male	20-24	Not Available	Not Available	PITC	Not Available	< 100	Who Stage 4 Adult	District Capital
4106	1	I CD4+ Cell Count < 350	2015	Male	20-24	Secondar or More	Not Available	VCT	Underweight	< 100	Who Stage 3 Adult	District Capital
4110	1	I CD4+ Cell Count < 350	2015	Female Pregnant/Lactating	15-19	Secondar or More	Living With Partner	Any Maternal Child Health	Normalweight	< 350	Who Stage 1 Adult	District Capital
4113	0	I CD4+ Cell Count < 350	2015	Female Pregnant/Lactating	20-24	Secondar or More	Living With Partner	Any Maternal Child Health	Normalweight	Not Available	Who Stage 1 Adult	District Capital
4117	1	I CD4+ Cell Count < 350	2015	Female Pregnant/Lactating	20-24	No Formal Education	Living With Partner	Any Maternal Child Health	Normalweight	< 350	Who Stage 1 Adult	District Capital
4122	1	I CD4+ Cell Count < 350	2015	Male	15-19	Primary	Single	VCT	Normalweight	>=500	Who Stage 2 Adult	District Periphery
4123	1	I CD4+ Cell Count < 350	2015	Female Pregnant/Lactating	20-24	No Formal Education	Living With Partner	Any Maternal Child Health	Normalweight	Not Available	Who Stage 1 Adult	District Periphery
4129	0	I CD4+ Cell Count < 350	2015	Male	20-24	Not Available	Living With Partner	VCT	Normalweight	< 100	Who Stage 3 Adult	District Capital
4130	0	I CD4+ Cell Count < 350	2015	Male	20-24	Not Available	Living With Partner	VCT	Normalweight	< 200	Who Stage 2 Adult	District Capital
4136	1	I CD4+ Cell Count < 350	2015	Female Non-Pregnant/Non-Lactating	20-24	Primary	Living With Partner	VCT	Underweight	>=500	Who Stage 3 Adult	District Capital
4151	1	I CD4+ Cell Count < 350	2015	Female Pregnant/Lactating	20-24	Primary	Living With Partner	Any Maternal Child Health	Normalweight	Not Available	Who Stage 1 Adult	District Periphery
4154	1	I CD4+ Cell Count < 350	2015	Female Pregnant/Lactating	20-24	Primary	Not Available	Any Maternal Child Health	Normalweight	Not Available	Who Stage 1 Adult	District Periphery
4157	0	I CD4+ Cell Count < 350	2015	Female Pregnant/Lactating	20-24	Primary	Living With Partner	Any Maternal Child Health	Normalweight	< 500	Who Stage 1 Adult	District Periphery
4182	1	I CD4+ Cell Count < 350	2015	Female Pregnant/Lactating	20-24	Primary	Not Available	Any Maternal Child Health	Normalweight	Not Available	Who Stage 1 Adult	District Periphery
4184	0	I CD4+ Cell Count < 350	2015	Female Pregnant/Lactating	15-19	Primary	Not Available	Any Maternal Child Health	Not Available	>=500	Who Stage 1 Adult	District Periphery
4188	0	I CD4+ Cell Count < 350	2015	Female Pregnant/Lactating	15-19	Secondar or More	Living With Partner	Any Maternal Child Health	Not Available	>=500	Who Stage 1 Adult	District Capital
4189	0	I CD4+ Cell Count < 350	2015	Female Non-Pregnant/Non-Lactating	20-24	Not Available	Single	VCT	Normalweight	Not Available	Who Stage 3 Adult	District Capital
4191	0	I CD4+ Cell Count < 350	2015	Female Non-Pregnant/Non-Lactating	20-24	Not Available	Single	PITC	Not Available	Not Available	Who Stage 3 Adult	District Capital
4192	0	I CD4+ Cell Count < 350	2015	Male	15-19	Primary	Single	VCT	Underweight	< 350	Who Stage 2 Adult	District Capital
4202	0	I CD4+ Cell Count < 350	2015	Female Non-Pregnant/Non-Lactating	20-24	Not Available	Living With Partner	VCT	Underweight	Not Available	Who Stage 4 Adult	District Capital
4205	0	I CD4+ Cell Count < 350	2015	Female Non-Pregnant/Non-Lactating	15-19	Secondar or More	Married	PITC	Normalweight	< 100	Who Stage 2 Adult	District Capital
4206	0	I CD4+ Cell Count < 350	2015	Female Pregnant/Lactating	15-19	Primary	Single	Any Maternal Child Health	Normalweight	Not Available	Who Stage 1 Adult	District Capital
4209	0	I CD4+ Cell Count < 350	2015	Female Pregnant/Lactating	15-19	Primary	Living With Partner	Any Maternal Child Health	Normalweight	< 350	Who Stage 1 Adult	District Capital
4215	1	I CD4+ Cell Count < 350	2015	Female Non-Pregnant/Non-Lactating	20-24	Primary	Living With Partner	VCT	Normalweight	Not Available	Who Stage 3 Adult	District Periphery
4223	0	I CD4+ Cell Count < 350	2015	Female Pregnant/Lactating	15-19	Primary	Single	Any Maternal Child Health	Normalweight	< 500	Who Stage 1 Adult	District Capital
4224	1	I CD4+ Cell Count < 350	2015	Female Non-Pregnant/Non-Lactating	15-19	Secondar or More	Not Available	VCT	Normalweight	< 350	Who Stage 2 Adult	District Capital
4232	1	I CD4+ Cell Count < 350	2015	Female Pregnant/Lactating	15-19	Primary	Living With Partner	Any Maternal Child Health	Normalweight	Not Available	Who Stage 1 Adult	District Capital
4239	0	I CD4+ Cell Count < 350	2015	Female Non-Pregnant/Non-Lactating	15-19	Secondar or More	Living With Partner	VCT	Underweight	< 200	Who Stage 1 Adult	District Capital
4240	1	I CD4+ Cell Count < 350	2015	Female Pregnant/Lactating	15-19	Primary	Living With Partner	Any Maternal Child Health	Overweight	< 350	Who Stage 1 Adult	District Capital
4244	1	I CD4+ Cell Count < 350	2015	Female Non-Pregnant/Non-Lactating	20-24	Primary	Single	Any Maternal Child Health	Normalweight	< 100	Who Stage 1 Adult	District Capital
4245	0	I CD4+ Cell Count < 350	2015	Female Pregnant/Lactating	15-19	Secondar or More	Living With Partner	Any Maternal Child Health	Not Available	Not Available	Who Stage 1 Adult	District Capital
4246	0	I CD4+ Cell Count < 350	2015	Female Pregnant/Lactating	20-24	Primary	Living With Partner	Any Maternal Child Health	Not Available	Not Available	Who Stage 1 Adult	District Capital
4247	1	I CD4+ Cell Count < 350	2015	Female Non-Pregnant/Non-Lactating	20-24	Primary	Single	Others	Normalweight	>=500	Who Stage 1 Adult	District Capital
4257	0	I CD4+ Cell Count < 350	2015	Female Pregnant/Lactating	20-24	Primary	Single	Any Maternal Child Health	Normalweight	< 500	Who Stage 1 Adult	District Capital
4259	0	I CD4+ Cell Count < 350	2015	Female Pregnant/Lactating	15-19	Primary	Living With Partner	Any Maternal Child Health	Not Available	>=500	Who Stage 1 Adult	District Capital
4278	0	I CD4+ Cell Count < 350	2015	Female Pregnant/Lactating	20-24	Primary	Living With Partner	Any Maternal Child Health	Overweight	Not Available	Who Stage 1 Adult	District Periphery
4301	0	I CD4+ Cell Count < 350	2015	Male	15-19	Secondar or More	Single	VCT	Not Available	Not Available	Who Stage 4 Adult	District Periphery
4302	1	I CD4+ Cell Count < 350	2015	Female Pregnant/Lactating	15-19	Primary	Not Available	Any Maternal Child Health	Normalweight	Not Available	Who Stage 1 Adult	District Periphery
4311	1	I CD4+ Cell Count < 350	2015	Female Pregnant/Lactating	15-19	Secondar or More	Living With Partner	Any Maternal Child Health	Normalweight	Not Available	Who Stage 1 Adult	District Capital
4312	0	I CD4+ Cell Count < 350	2015	Female Non-Pregnant/Non-Lactating	15-19	Primary	Living With Partner	Any Maternal Child Health	Normalweight	Not Available	Who Stage 1 Adult	District Capital
4313	1	I CD4+ Cell Count < 350	2015	Female Non-Pregnant/Non-Lactating	15-19	Secondar or More	Single	VCT	Normalweight	< 350	Who Stage 2 Adult	District Capital
4316	0	I CD4+ Cell Count < 350	2015	Female Non-Pregnant/Non-Lactating	20-24	Primary	Single	Any Maternal Child Health	Not Available	Not Available	Who Stage 1 Adult	District Capital
4323	0	I CD4+ Cell Count < 350	2015	Female Non-Pregnant/Non-Lactating	15-19	Secondar or More	Single	VCT	Normalweight	Not Available	Who Stage 1 Adult	District Capital
4325	0	I CD4+ Cell Count < 350	2015	Female Non-Pregnant/Non-Lactating	15-19	Secondar or More	Not Available	Others	Overweight	>=500	Who Stage 1 Adult	District Capital
4327	0	I CD4+ Cell Count < 350	2015	Female Non-Pregnant/Non-Lactating	20-24	Primary	Not Available	Any Maternal Child Health	Not Available	Not Available	Who Stage 1 Adult	District Capital
4337	0	I CD4+ Cell Count < 350	2015	Female Non-Pregnant/Non-Lactating	15-19	No Formal Education	Married	VCT	Underweight	< 200	Who Stage 3 Adult	District Capital
4344	0	I CD4+ Cell Count < 350	2015	Female Pregnant/Lactating	20-24	Primary	Not Available	Others	Normalweight	Not Available	Who Stage 1 Adult	District Capital
4351	0	I CD4+ Cell Count < 350	2015	Female Pregnant/Lactating	20-24	No Formal Education	Single	Any Maternal Child Health	Normalweight	< 500	Who Stage 1 Adult	District Capital
4354	0	I CD4+ Cell Count < 350	2015	Female Pregnant/Lactating	15-19	Primary	Living With Partner	Any Maternal Child Health	Normalweight	>=500	Who Stage 1 Adult	District Capital
4356	0	I CD4+ Cell Count < 350	2015	Male	15-19	Secondar or More	Single	VCT	Normalweight	< 200	Who Stage 2 Adult	District Capital
4357	1	I CD4+ Cell Count < 350	2015	Female Pregnant/Lactating	20-24	Primary	Living With Partner	Any Maternal Child Health	Normalweight	>=500	Who Stage 1 Adult	District Capital
4370	1	I CD4+ Cell Count < 350	2015	Female Pregnant/Lactating	20-24	Not Available	Single	Any Maternal Child Health	Underweight	Not Available	Who Stage 1 Adult	District Capital
4371	0	I CD4+ Cell Count < 350	2015	Female Pregnant/Lactating	20-24	Not Available	Not Available	Any Maternal Child Health	Not Available	Not Available	Who Stage 1 Adult	District Capital
4390	1	I CD4+ Cell Count < 350	2016	Female Non-Pregnant/Non-Lactating	20-24	Not Available	Not Available	VCT	Normalweight	Not Available	Who Stage 3 Adult	District Capital
4392	1	II CD4+ Cell Count < 500	2016	Male	20-24	No Formal Education	Not Available	VCT	Normalweight	Not Available	Who Stage 1 Adult	District Capital
4403	1	I CD4+ Cell Count < 350	2015	Female Non-Pregnant/Non-Lactating	20-24	Primary	Not Available	VCT	Underweight	< 350	Who Stage 3 Adult	District Periphery
4405	1	I CD4+ Cell Count < 350	2015	Female Pregnant/Lactating	20-24	No Formal Education	Not Available	Any Maternal Child Health	Normalweight	>=500	Who Stage 1 Adult	District Capital
4414	1	I CD4+ Cell Count < 350	2015	Female Pregnant/Lactating	20-24	Primary	Not Available	Any Maternal Child Health	Normalweight	Not Available	Who Stage 1 Adult	District Capital
4421	1	I CD4+ Cell Count < 350	2015	Female Non-Pregnant/Non-Lactating	15-19	Primary	Single	Any Maternal Child Health	Normalweight	Not Available	Who Stage 1 Adult	District Capital
4424	1	II CD4+ Cell Count < 500	2016	Female Pregnant/Lactating	15-19	Not Available	Not Available	VCT	Normalweight	>=500	Who Stage 1 Adult	District Capital
4427	0	I CD4+ Cell Count < 350	2015	Female Non-Pregnant/Non-Lactating	20-24	No Formal Education	Married	VCT	Underweight	>=500	Who Stage 2 Adult	District Periphery
4435	1	I CD4+ Cell Count < 350	2015	Female Pregnant/Lactating	20-24	Primary	Single	Any Maternal Child Health	Normalweight	Not Available	Who Stage 1 Adult	District Capital
4453	0	I CD4+ Cell Count < 350	2015	Female Pregnant/Lactating	15-19	Secondar or More	Single	Any Maternal Child Health	Underweight	Not Available	Who Stage 1 Adult	District Capital
4466	1	I CD4+ Cell Count < 350	2015	Female Pregnant/Lactating	20-24	Secondar or More	Living With Partner	Any Maternal Child Health	Normalweight	< 500	Who Stage 1 Adult	District Capital
4471	0	I CD4+ Cell Count < 350	2015	Female Pregnant/Lactating	15-19	Not Available	Single	Any Maternal Child Health	Not Available	Not Available	Who Stage 1 Adult	District Periphery
4474	0	I CD4+ Cell Count < 350	2015	Female Non-Pregnant/Non-Lactating	20-24	Primary	Single	VCT	Not Available	>=500	Who Stage 1 Adult	District Capital
4480	0	I CD4+ Cell Count < 350	2015	Female Pregnant/Lactating	20-24	Primary	Living With Partner	Any Maternal Child Health	Normalweight	Not Available	Who Stage 1 Adult	District Periphery
4481	1	I CD4+ Cell Count < 350	2015	Female Pregnant/Lactating	20-24	Primary	Living With Partner	Any Maternal Child Health	Normalweight	Not Available	Who Stage 1 Adult	District Periphery
4495	1	I CD4+ Cell Count < 350	2015	Female Pregnant/Lactating	20-24	Primary	Living With Partner	Any Maternal Child Health	Normalweight	< 200	Who Stage 1 Adult	District Periphery
4498	0	I CD4+ Cell Count < 350	2015	Female Non-Pregnant/Non-Lactating	20-24	Primary	Living With Partner	PITC	Underweight	>=500	Who Stage 2 Adult	District Capital
4499	1	I CD4+ Cell Count < 350	2015	Female Pregnant/Lactating	20-24	Primary	Living With Partner	Any Maternal Child Health	Normalweight	Not Available	Who Stage 1 Adult	District Periphery
4506	0	I CD4+ Cell Count < 350	2015	Female Non-Pregnant/Non-Lactating	20-24	No Formal Education	Single	VCT	Underweight	< 500	Who Stage 2 Adult	District Capital
4531	0	I CD4+ Cell Count < 350	2015	Female Non-Pregnant/Non-Lactating	15-19	No Formal Education	Single	VCT	Overweight	Not Available	Who Stage 3 Adult	District Capital
4555	0	I CD4+ Cell Count < 350	2015	Female Pregnant/Lactating	20-24	No Formal Education	Not Available	Any Maternal Child Health	Not Available	Not Available	Who Stage 1 Adult	District Capital
4560	0	I CD4+ Cell Count < 350	2015	Female Pregnant/Lactating	15-19	No Formal Education	Living With Partner	Any Maternal Child Health	Not Available	>=500	Who Stage 1 Adult	District Capital
4564	1	I CD4+ Cell Count < 350	2015	Female Pregnant/Lactating	20-24	Primary	Not Available	VCT	Not Available	>=500	Who Stage 1 Adult	District Capital
4578	1	I CD4+ Cell Count < 350	2015	Female Pregnant/Lactating	20-24	Secondar or More	Single	Any Maternal Child Health	Normalweight	Not Available	Who Stage 1 Adult	District Periphery
4583	0	I CD4+ Cell Count < 350	2015	Female Pregnant/Lactating	20-24	Primary	Living With Partner	Any Maternal Child Health	Normalweight	Not Available	Who Stage 1 Adult	District Periphery
4585	1	I CD4+ Cell Count < 350	2015	Female Non-Pregnant/Non-Lactating	15-19	Secondar or More	Single	VCT	Underweight	Not Available	Who Stage 2 Adult	District Capital
4589	1	I CD4+ Cell Count < 350	2015	Female Non-Pregnant/Non-Lactating	20-24	Primary	Not Available	VCT	Normalweight	Not Available	Who Stage 2 Adult	District Capital
4592	0	I CD4+ Cell Count < 350	2015	Female Non-Pregnant/Non-Lactating	15-19	Primary	Married	VCT	Underweight	< 100	Who Stage 3 Adult	District Periphery
4605	0	I CD4+ Cell Count < 350	2015	Female Pregnant/Lactating	20-24	No Formal Education	Not Available	Any Maternal Child Health	Not Available	< 500	Who Stage 1 Adult	District Capital
4608	0	I CD4+ Cell Count < 350	2015	Female Pregnant/Lactating	15-19	Not Available	Not Available	Any Maternal Child Health	Not Available	< 200	Who Stage 1 Adult	District Capital
4610	0	I CD4+ Cell Count < 350	2015	Female Pregnant/Lactating	15-19	Secondar or More	Not Available	Any Maternal Child Health	Not Available	Not Available	Who Stage 1 Adult	District Capital
4612	0	I CD4+ Cell Count < 350	2015	Female Non-Pregnant/Non-Lactating	20-24	Primary	Not Available	Any Maternal Child Health	Not Available	Not Available	Who Stage 1 Adult	District Capital
4613	0	I CD4+ Cell Count < 350	2015	Female Non-Pregnant/Non-Lactating	20-24	Primary	Not Available	Any Maternal Child Health	Overweight	Not Available	Who Stage 1 Adult	District Capital
4614	1	II CD4+ Cell Count < 500	2016	Female Non-Pregnant/Non-Lactating	20-24	Not Available	Living With Partner	VCT	Normalweight	< 500	Who Stage 2 Adult	District Capital
4639	0	I CD4+ Cell Count < 350	2015	Female Pregnant/Lactating	20-24	Not Available	Not Available	Any Maternal Child Health	Not Available	Not Available	Who Stage 2 Adult	District Capital
4652	1	I CD4+ Cell Count < 350	2015	Female Pregnant/Lactating	15-19	Secondar or More	Not Available	Any Maternal Child Health	Normalweight	>=500	Who Stage 1 Adult	District Capital
4654	1	I CD4+ Cell Count < 350	2015	Female Pregnant/Lactating	20-24	Secondar or More	Not Available	Any Maternal Child Health	Overweight	>=500	Who Stage 1 Adult	District Capital
4655	0	I CD4+ Cell Count < 350	2015	Female Pregnant/Lactating	20-24	Not Available	Living With Partner	Any Maternal Child Health	Not Available	< 500	Who Stage 1 Adult	District Capital
4658	0	I CD4+ Cell Count < 350	2015	Female Pregnant/Lactating	20-24	No Formal Education	Living With Partner	Any Maternal Child Health	Not Available	< 350	Who Stage 1 Adult	District Capital
4660	0	I CD4+ Cell Count < 350	2016	Female Non-Pregnant/Non-Lactating	15-19	Primary	Single	PITC	Underweight	< 100	Who Stage 3 Adult	District Periphery
4666	1	I CD4+ Cell Count < 350	2015	Female Pregnant/Lactating	20-24	No Formal Education	Single	Any Maternal Child Health	Normalweight	>=500	Who Stage 1 Adult	District Capital
4668	1	II CD4+ Cell Count < 500	2016	Male	20-24	Primary	Single	VCT	Overweight	< 200	Who Stage 3 Adult	District Capital
4674	1	I CD4+ Cell Count < 350	2016	Female Non-Pregnant/Non-Lactating	15-19	Not Available	Not Available	VCT	Normalweight	>=500	Who Stage 1 Adult	District Capital
4676	0	I CD4+ Cell Count < 350	2015	Female Pregnant/Lactating	20-24	Primary	Living With Partner	Any Maternal Child Health	Normalweight	< 350	Who Stage 1 Adult	District Capital
4687	1	II CD4+ Cell Count < 500	2016	Male	20-24	Secondar or More	Married	VCT	Normalweight	Not Available	Who Stage 2 Adult	District Capital
4703	0	I CD4+ Cell Count < 350	2015	Female Pregnant/Lactating	20-24	Secondar or More	Not Available	Any Maternal Child Health	Not Available	< 500	Who Stage 1 Adult	District Capital
4707	0	I CD4+ Cell Count < 350	2015	Female Pregnant/Lactating	20-24	No Formal Education	Living With Partner	Any Maternal Child Health	Underweight	< 350	Who Stage 1 Adult	District Capital
4713	1	I CD4+ Cell Count < 350	2015	Female Pregnant/Lactating	20-24	Primary	Living With Partner	Any Maternal Child Health	Normalweight	Not Available	Who Stage 1 Adult	District Periphery
4714	1	I CD4+ Cell Count < 350	2015	Female Pregnant/Lactating	20-24	Primary	Living With Partner	Any Maternal Child Health	Normalweight	Not Available	Who Stage 1 Adult	District Periphery
4724	0	I CD4+ Cell Count < 350	2015	Female Non-Pregnant/Non-Lactating	20-24	No Formal Education	Single	PITC	Normalweight	< 200	Who Stage 1 Adult	District Periphery
4726	0	I CD4+ Cell Count < 350	2016	Female Non-Pregnant/Non-Lactating	20-24	No Formal Education	Not Available	VCT	Normalweight	< 100	Who Stage 1 Adult	District Periphery
4727	0	I CD4+ Cell Count < 350	2015	Female Pregnant/Lactating	15-19	Primary	Living With Partner	Any Maternal Child Health	Normalweight	Not Available	Who Stage 1 Adult	District Periphery
4750	0	I CD4+ Cell Count < 350	2015	Female Pregnant/Lactating	20-24	Secondar or More	Single	Any Maternal Child Health	Normalweight	Not Available	Who Stage 1 Adult	District Capital
4754	1	I CD4+ Cell Count < 350	2016	Female Non-Pregnant/Non-Lactating	15-19	Primary	Single	PITC	Underweight	< 200	Who Stage 3 Adult	District Capital
4759	1	I CD4+ Cell Count < 350	2016	Female Non-Pregnant/Non-Lactating	20-24	Primary	Not Available	Others	Normalweight	< 200	Who Stage 1 Adult	District Capital
4764	0	I CD4+ Cell Count < 350	2015	Male	20-24	Primary	Single	VCT	Normalweight	< 350	Who Stage 2 Adult	District Capital
4766	0	I CD4+ Cell Count < 350	2015	Male	20-24	Primary	Single	VCT	Not Available	< 350	Who Stage 2 Adult	District Capital
4773	0	II CD4+ Cell Count < 500	2016	Female Non-Pregnant/Non-Lactating	20-24	Primary	Not Available	VCT	Normalweight	>=500	Who Stage 1 Adult	District Periphery
4781	1	II CD4+ Cell Count < 500	2016	Male	20-24	Primary	Living With Partner	VCT	Normalweight	< 200	Who Stage 2 Adult	District Capital
4841	1	I CD4+ Cell Count < 350	2016	Female Pregnant/Lactating	15-19	Secondar or More	Living With Partner	Any Maternal Child Health	Normalweight	< 200	Who Stage 2 Adult	District Periphery
4843	0	I CD4+ Cell Count < 350	2016	Female Pregnant/Lactating	20-24	No Formal Education	Living With Partner	Any Maternal Child Health	Normalweight	< 350	Who Stage 1 Adult	District Periphery
4851	0	I CD4+ Cell Count < 350	2016	Female Pregnant/Lactating	20-24	Secondar or More	Not Available	Any Maternal Child Health	Normalweight	>=500	Who Stage 1 Adult	District Capital
4856	1	I CD4+ Cell Count < 350	2016	Female Pregnant/Lactating	20-24	No Formal Education	Living With Partner	Any Maternal Child Health	Normalweight	Not Available	Who Stage 1 Adult	District Periphery
4858	1	II CD4+ Cell Count < 500	2016	Male	20-24	Primary	Married	PITC	Normalweight	< 500	Who Stage 2 Adult	District Capital
4861	1	I CD4+ Cell Count < 350	2016	Female Non-Pregnant/Non-Lactating	20-24	Primary	Single	Others	Normalweight	< 350	Who Stage 1 Adult	District Capital
4864	1	II CD4+ Cell Count < 500	2016	Female Pregnant/Lactating	20-24	Primary	Living With Partner	Others	Not Available	< 500	Who Stage 1 Adult	District Capital
4867	1	II CD4+ Cell Count < 500	2016	Male	20-24	Secondar or More	Living With Partner	Others	Normalweight	< 500	Who Stage 1 Adult	District Capital
4869	1	II CD4+ Cell Count < 500	2016	Male	20-24	Secondar or More	Single	VCT	Normalweight	< 500	Who Stage 1 Adult	District Capital
4871	1	II CD4+ Cell Count < 500	2016	Female Pregnant/Lactating	20-24	Primary	Single	PITC	Normalweight	>=500	Who Stage 1 Adult	District Capital
4878	1	I CD4+ Cell Count < 350	2016	Female Pregnant/Lactating	20-24	Primary	Single	Any Maternal Child Health	Normalweight	Not Available	Who Stage 1 Adult	District Capital
4882	1	I CD4+ Cell Count < 350	2015	Female Non-Pregnant/Non-Lactating	20-24	Primary	Not Available	Any Maternal Child Health	Normalweight	Not Available	Who Stage 1 Adult	District Capital
4884	0	I CD4+ Cell Count < 350	2016	Female Pregnant/Lactating	15-19	Primary	Living With Partner	Any Maternal Child Health	Not Available	Not Available	Who Stage 1 Adult	District Capital
4893	0	I CD4+ Cell Count < 350	2016	Female Non-Pregnant/Non-Lactating	15-19	No Formal Education	Not Available	PITC	Underweight	< 100	Who Stage 1 Adult	District Periphery
4905	0	I CD4+ Cell Count < 350	2016	Female Non-Pregnant/Non-Lactating	20-24	Primary	Not Available	Any Maternal Child Health	Not Available	Not Available	Not Available	District Capital
4906	1	II CD4+ Cell Count < 500	2016	Female Non-Pregnant/Non-Lactating	15-19	No Formal Education	Not Available	VCT	Underweight	< 350	Who Stage 1 Adult	District Periphery
4909	1	I CD4+ Cell Count < 350	2016	Female Pregnant/Lactating	15-19	Secondar or More	Living With Partner	Any Maternal Child Health	Underweight	< 350	Who Stage 1 Adult	District Capital
4912	1	I CD4+ Cell Count < 350	2016	Male	20-24	Not Available	Not Available	VCT	Underweight	Not Available	Who Stage 3 Adult	District Capital
4928	0	I CD4+ Cell Count < 350	2016	Female Pregnant/Lactating	20-24	Secondar or More	Not Available	Any Maternal Child Health	Normalweight	Not Available	Who Stage 1 Adult	District Capital
4935	1	I CD4+ Cell Count < 350	2016	Female Pregnant/Lactating	15-19	Secondar or More	Married	Any Maternal Child Health	Normalweight	>=500	Who Stage 1 Adult	District Capital
4945	0	I CD4+ Cell Count < 350	2016	Male	20-24	Primary	Living With Partner	Any Maternal Child Health	Normalweight	Not Available	Who Stage 1 Adult	District Capital
4948	1	I CD4+ Cell Count < 350	2016	Female Pregnant/Lactating	20-24	No Formal Education	Living With Partner	Any Maternal Child Health	Underweight	Not Available	Who Stage 1 Adult	District Periphery
4949	1	II CD4+ Cell Count < 500	2016	Female Non-Pregnant/Non-Lactating	15-19	Primary	Not Available	VCT	Underweight	< 350	Who Stage 1 Adult	District Periphery
4950	0	II CD4+ Cell Count < 500	2016	Female Non-Pregnant/Non-Lactating	20-24	Not Available	Not Available	VCT	Normalweight	< 500	Who Stage 2 Adult	District Capital
4951	0	I CD4+ Cell Count < 350	2016	Female Non-Pregnant/Non-Lactating	20-24	Not Available	Living With Partner	VCT	Normalweight	Not Available	Who Stage 3 Adult	District Capital
4957	0	I CD4+ Cell Count < 350	2016	Female Non-Pregnant/Non-Lactating	20-24	Secondar or More	Single	VCT	Not Available	>=500	Who Stage 3 Adult	District Capital
4961	0	I CD4+ Cell Count < 350	2016	Female Pregnant/Lactating	20-24	Primary	Living With Partner	Any Maternal Child Health	Not Available	Not Available	Who Stage 1 Adult	District Capital
4962	1	I CD4+ Cell Count < 350	2016	Female Non-Pregnant/Non-Lactating	20-24	Secondar or More	Not Available	Any Maternal Child Health	Overweight	>=500	Who Stage 1 Adult	District Capital
4966	0	I CD4+ Cell Count < 350	2016	Female Non-Pregnant/Non-Lactating	15-19	Primary	Living With Partner	Any Maternal Child Health	Normalweight	>=500	Who Stage 1 Adult	District Capital
4971	0	I CD4+ Cell Count < 350	2016	Female Pregnant/Lactating	15-19	Primary	Living With Partner	Any Maternal Child Health	Normalweight	Not Available	Who Stage 1 Adult	District Periphery
4981	0	I CD4+ Cell Count < 350	2016	Female Pregnant/Lactating	15-19	Primary	Married	Any Maternal Child Health	Normalweight	>=500	Who Stage 1 Adult	District Capital
4983	1	I CD4+ Cell Count < 350	2016	Female Non-Pregnant/Non-Lactating	15-19	Primary	Single	Any Maternal Child Health	Underweight	>=500	Who Stage 1 Adult	District Capital
4984	1	II CD4+ Cell Count < 500	2016	Male	15-19	Primary	Living With Partner	PITC	Normalweight	< 500	Who Stage 1 Adult	District Capital
4986	1	I CD4+ Cell Count < 350	2016	Female Non-Pregnant/Non-Lactating	15-19	Primary	Single	Others	Underweight	>=500	Who Stage 3 Adult	District Capital
4994	0	II CD4+ Cell Count < 500	2016	Female Pregnant/Lactating	20-24	No Formal Education	Living With Partner	VCT	Normalweight	Not Available	Who Stage 1 Adult	District Periphery
4995	1	I CD4+ Cell Count < 350	2016	Female Non-Pregnant/Non-Lactating	15-19	Primary	Living With Partner	Others	Normalweight	< 500	Who Stage 1 Adult	District Capital
4999	0	I CD4+ Cell Count < 350	2016	Female Pregnant/Lactating	20-24	Primary	Living With Partner	Any Maternal Child Health	Normalweight	< 350	Who Stage 1 Adult	District Capital
5000	1	I CD4+ Cell Count < 350	2016	Female Pregnant/Lactating	15-19	Primary	Not Available	Any Maternal Child Health	Normalweight	< 350	Who Stage 1 Adult	District Capital
5004	1	I CD4+ Cell Count < 350	2016	Female Non-Pregnant/Non-Lactating	20-24	Primary	Single	PITC	Normalweight	< 200	Who Stage 1 Adult	District Periphery
5013	0	I CD4+ Cell Count < 350	2016	Female Pregnant/Lactating	20-24	Primary	Single	Others	Normalweight	>=500	Who Stage 1 Adult	District Capital
5020	0	I CD4+ Cell Count < 350	2016	Female Pregnant/Lactating	20-24	Secondar or More	Living With Partner	Any Maternal Child Health	Not Available	>=500	Who Stage 1 Adult	District Capital
5031	0	I CD4+ Cell Count < 350	2016	Female Non-Pregnant/Non-Lactating	15-19	Primary	Living With Partner	Any Maternal Child Health	Normalweight	Not Available	Who Stage 1 Adult	District Capital
5033	1	I CD4+ Cell Count < 350	2014	Female Non-Pregnant/Non-Lactating	20-24	Primary	Not Available	PITC	Normalweight	Not Available	Who Stage 1 Adult	District Periphery
5037	0	I CD4+ Cell Count < 350	2014	Female Non-Pregnant/Non-Lactating	20-24	Primary	Living With Partner	Others	Normalweight	Not Available	Who Stage 1 Adult	District Periphery
5039	1	I CD4+ Cell Count < 350	2016	Female Pregnant/Lactating	15-19	Primary	Living With Partner	Any Maternal Child Health	Normalweight	>=500	Who Stage 1 Adult	District Periphery
5040	0	I CD4+ Cell Count < 350	2016	Female Pregnant/Lactating	20-24	Primary	Single	Any Maternal Child Health	Normalweight	Not Available	Who Stage 1 Adult	District Periphery
5042	0	I CD4+ Cell Count < 350	2016	Female Pregnant/Lactating	20-24	Secondar or More	Single	Any Maternal Child Health	Normalweight	Not Available	Who Stage 1 Adult	District Periphery
5043	1	I CD4+ Cell Count < 350	2016	Female Pregnant/Lactating	20-24	No Formal Education	Living With Partner	Any Maternal Child Health	Not Available	< 350	Who Stage 1 Adult	District Periphery
5047	1	I CD4+ Cell Count < 350	2016	Female Pregnant/Lactating	15-19	Primary	Single	Any Maternal Child Health	Normalweight	< 350	Who Stage 3 Adult	District Periphery
5048	1	I CD4+ Cell Count < 350	2016	Female Pregnant/Lactating	15-19	Primary	Single	Any Maternal Child Health	Normalweight	>=500	Who Stage 3 Adult	District Capital
5049	0	I CD4+ Cell Count < 350	2016	Female Pregnant/Lactating	15-19	Primary	Living With Partner	Any Maternal Child Health	Normalweight	Not Available	Who Stage 1 Adult	District Periphery
5051	1	I CD4+ Cell Count < 350	2015	Female Pregnant/Lactating	15-19	Primary	Living With Partner	Any Maternal Child Health	Normalweight	>=500	Who Stage 1 Adult	District Periphery
5057	0	I CD4+ Cell Count < 350	2016	Female Pregnant/Lactating	20-24	Primary	Single	Any Maternal Child Health	Normalweight	Not Available	Who Stage 1 Adult	District Periphery
5061	0	I CD4+ Cell Count < 350	2015	Female Pregnant/Lactating	20-24	Primary	Not Available	Any Maternal Child Health	Not Available	Not Available	Who Stage 1 Adult	District Periphery
5071	0	II CD4+ Cell Count < 500	2016	Male	20-24	Primary	Single	VCT	Normalweight	< 500	Who Stage 1 Adult	District Periphery
5073	1	I CD4+ Cell Count < 350	2016	Female Pregnant/Lactating	15-19	Not Available	Not Available	PITC	Normalweight	Not Available	Who Stage 1 Adult	District Capital
5075	1	I CD4+ Cell Count < 350	2016	Female Pregnant/Lactating	15-19	Primary	Living With Partner	Any Maternal Child Health	Normalweight	>=500	Who Stage 1 Adult	District Capital
5077	1	II CD4+ Cell Count < 500	2016	Male	20-24	Secondar or More	Single	VCT	Normalweight	< 100	Who Stage 1 Adult	District Capital
5082	0	I CD4+ Cell Count < 350	2016	Male	20-24	Primary	Not Available	VCT	Underweight	< 100	Who Stage 1 Adult	District Periphery
5084	1	I CD4+ Cell Count < 350	2016	Female Pregnant/Lactating	15-19	Secondar or More	Single	Any Maternal Child Health	Normalweight	< 350	Who Stage 1 Adult	District Capital
5092	1	II CD4+ Cell Count < 500	2016	Male	15-19	Primary	Single	VCT	Underweight	Not Available	Who Stage 1 Adult	District Periphery
5093	1	II CD4+ Cell Count < 500	2016	Male	20-24	Secondar or More	Not Available	VCT	Normalweight	< 500	Who Stage 1 Adult	District Periphery
5105	1	I CD4+ Cell Count < 350	2016	Male	20-24	Secondar or More	Not Available	Others	Underweight	< 200	Who Stage 3 Adult	District Periphery
5111	1	I CD4+ Cell Count < 350	2016	Female Non-Pregnant/Non-Lactating	15-19	Primary	Not Available	PITC	Normalweight	>=500	Who Stage 3 Adult	District Periphery
5112	1	I CD4+ Cell Count < 350	2015	Female Non-Pregnant/Non-Lactating	20-24	Primary	Living With Partner	VCT	Normalweight	Not Available	Who Stage 1 Adult	District Periphery
5117	1	I CD4+ Cell Count < 350	2015	Female Non-Pregnant/Non-Lactating	20-24	Secondar or More	Living With Partner	VCT	Normalweight	Not Available	Who Stage 2 Adult	District Periphery
5128	0	I CD4+ Cell Count < 350	2016	Female Non-Pregnant/Non-Lactating	20-24	Primary	Single	Any Maternal Child Health	Underweight	>=500	Who Stage 3 Adult	District Capital
5134	1	I CD4+ Cell Count < 350	2016	Female Pregnant/Lactating	15-19	Primary	Not Available	Any Maternal Child Health	Normalweight	Not Available	Who Stage 3 Adult	District Capital
5136	0	I CD4+ Cell Count < 350	2016	Female Non-Pregnant/Non-Lactating	20-24	Secondar or More	Not Available	Any Maternal Child Health	Underweight	< 500	Who Stage 3 Adult	District Periphery
5139	1	I CD4+ Cell Count < 350	2015	Female Pregnant/Lactating	15-19	Primary	Living With Partner	Any Maternal Child Health	Normalweight	< 500	Who Stage 1 Adult	District Periphery
5144	1	I CD4+ Cell Count < 350	2015	Female Pregnant/Lactating	20-24	Primary	Living With Partner	Any Maternal Child Health	Normalweight	>=500	Who Stage 1 Adult	District Periphery
5148	0	I CD4+ Cell Count < 350	2016	Female Pregnant/Lactating	20-24	Secondar or More	Single	Others	Normalweight	Not Available	Who Stage 1 Adult	District Capital
5149	0	II CD4+ Cell Count < 500	2016	Female Non-Pregnant/Non-Lactating	20-24	No Formal Education	Single	VCT	Underweight	< 200	Who Stage 2 Adult	District Capital
5150	0	I CD4+ Cell Count < 350	2015	Female Non-Pregnant/Non-Lactating	15-19	No Formal Education	Living With Partner	Any Maternal Child Health	Normalweight	Not Available	Who Stage 1 Adult	District Capital
5154	1	II CD4+ Cell Count < 500	2016	Female Non-Pregnant/Non-Lactating	20-24	Primary	Married	PITC	Underweight	< 500	Who Stage 1 Adult	District Capital
5171	0	I CD4+ Cell Count < 350	2015	Female Pregnant/Lactating	15-19	Primary	Living With Partner	Any Maternal Child Health	Normalweight	>=500	Who Stage 1 Adult	District Periphery
5174	1	II CD4+ Cell Count < 500	2016	Female Pregnant/Lactating	15-19	Primary	Living With Partner	Any Maternal Child Health	Normalweight	Not Available	Who Stage 1 Adult	District Periphery
5175	1	I CD4+ Cell Count < 350	2015	Female Non-Pregnant/Non-Lactating	20-24	Secondar or More	Living With Partner	PITC	Normalweight	Not Available	Who Stage 2 Adult	District Periphery
5176	1	II CD4+ Cell Count < 500	2016	Female Pregnant/Lactating	20-24	Not Available	Single	Any Maternal Child Health	Underweight	Not Available	Who Stage 1 Adult	District Periphery
5178	1	II CD4+ Cell Count < 500	2016	Female Pregnant/Lactating	20-24	Primary	Single	Any Maternal Child Health	Overweight	Not Available	Who Stage 1 Adult	District Periphery
5181	1	I CD4+ Cell Count < 350	2016	Female Pregnant/Lactating	15-19	Not Available	Single	Any Maternal Child Health	Normalweight	Not Available	Who Stage 1 Adult	District Periphery
5182	0	I CD4+ Cell Count < 350	2015	Female Pregnant/Lactating	20-24	Not Available	Single	Any Maternal Child Health	Normalweight	>=500	Who Stage 1 Adult	District Periphery
5183	1	II CD4+ Cell Count < 500	2016	Female Non-Pregnant/Non-Lactating	20-24	Primary	Not Available	VCT	Underweight	< 100	Who Stage 2 Adult	District Capital
5188	1	II CD4+ Cell Count < 500	2016	Female Pregnant/Lactating	20-24	No Formal Education	Living With Partner	VCT	Overweight	Not Available	Who Stage 1 Adult	District Periphery
5194	0	II CD4+ Cell Count < 500	2016	Female Pregnant/Lactating	15-19	Primary	Living With Partner	VCT	Normalweight	< 350	Who Stage 1 Adult	District Capital
5195	1	II CD4+ Cell Count < 500	2016	Female Pregnant/Lactating	15-19	Primary	Living With Partner	Any Maternal Child Health	Underweight	< 500	Who Stage 1 Adult	District Capital
5196	0	II CD4+ Cell Count < 500	2016	Male	20-24	Secondar or More	Single	VCT	Normalweight	< 350	Who Stage 1 Adult	District Capital
5204	1	I CD4+ Cell Count < 350	2016	Female Non-Pregnant/Non-Lactating	20-24	Not Available	Living With Partner	VCT	Overweight	Not Available	Who Stage 3 Adult	District Periphery
5209	1	II CD4+ Cell Count < 500	2016	Female Pregnant/Lactating	15-19	Primary	Living With Partner	Any Maternal Child Health	Normalweight	< 500	Who Stage 1 Adult	District Capital
5212	1	II CD4+ Cell Count < 500	2016	Female Pregnant/Lactating	15-19	Primary	Not Available	VCT	Normalweight	>=500	Who Stage 1 Adult	District Capital
5229	0	II CD4+ Cell Count < 500	2016	Female Non-Pregnant/Non-Lactating	20-24	Secondar or More	Not Available	VCT	Normalweight	< 200	Who Stage 3 Adult	District Capital
5234	1	I CD4+ Cell Count < 350	2016	Female Pregnant/Lactating	20-24	Secondar or More	Living With Partner	Any Maternal Child Health	Normalweight	Not Available	Who Stage 1 Adult	District Capital
5235	0	I CD4+ Cell Count < 350	2016	Female Non-Pregnant/Non-Lactating	20-24	No Formal Education	Living With Partner	Any Maternal Child Health	Not Available	< 350	Who Stage 1 Adult	District Capital
5236	1	II CD4+ Cell Count < 500	2016	Female Pregnant/Lactating	20-24	Secondar or More	Living With Partner	Any Maternal Child Health	Normalweight	Not Available	Who Stage 1 Adult	District Capital
5237	0	II CD4+ Cell Count < 500	2016	Female Non-Pregnant/Non-Lactating	20-24	No Formal Education	Living With Partner	Any Maternal Child Health	Not Available	Not Available	Who Stage 1 Adult	District Capital
5239	0	II CD4+ Cell Count < 500	2016	Male	20-24	Primary	Living With Partner	VCT	Normalweight	< 200	Who Stage 2 Adult	District Capital
5243	1	II CD4+ Cell Count < 500	2016	Male	20-24	Not Available	Single	Others	Normalweight	Not Available	Who Stage 3 Adult	District Capital
5260	1	II CD4+ Cell Count < 500	2016	Female Pregnant/Lactating	15-19	Primary	Living With Partner	Any Maternal Child Health	Normalweight	< 350	Who Stage 1 Adult	District Capital
5262	1	II CD4+ Cell Count < 500	2016	Female Pregnant/Lactating	20-24	Primary	Living With Partner	Any Maternal Child Health	Normalweight	< 100	Who Stage 1 Adult	District Capital
5265	0	I CD4+ Cell Count < 350	2015	Female Pregnant/Lactating	20-24	Primary	Living With Partner	Any Maternal Child Health	Normalweight	>=500	Who Stage 2 Adult	District Periphery
5268	0	I CD4+ Cell Count < 350	2015	Female Pregnant/Lactating	15-19	No Formal Education	Living With Partner	Any Maternal Child Health	Normalweight	>=500	Who Stage 1 Adult	District Periphery
5270	0	I CD4+ Cell Count < 350	2015	Female Pregnant/Lactating	15-19	No Formal Education	Living With Partner	Any Maternal Child Health	Normalweight	Not Available	Who Stage 1 Adult	District Periphery
5274	0	I CD4+ Cell Count < 350	2015	Female Non-Pregnant/Non-Lactating	15-19	Primary	Single	PITC	Normalweight	< 200	Who Stage 4 Adult	District Periphery
5276	0	I CD4+ Cell Count < 350	2015	Female Pregnant/Lactating	20-24	Not Available	Single	Any Maternal Child Health	Normalweight	< 500	Who Stage 1 Adult	District Periphery
5280	0	II CD4+ Cell Count < 500	2016	Male	20-24	Secondar or More	Not Available	VCT	Normalweight	Not Available	Who Stage 3 Adult	District Periphery
5296	0	II CD4+ Cell Count < 500	2016	Female Pregnant/Lactating	15-19	Primary	Living With Partner	Any Maternal Child Health	Overweight	Not Available	Who Stage 1 Adult	District Capital
5297	0	II CD4+ Cell Count < 500	2016	Female Non-Pregnant/Non-Lactating	20-24	Secondar or More	Single	VCT	Normalweight	Not Available	Who Stage 1 Adult	District Capital
5298	1	II CD4+ Cell Count < 500	2016	Female Pregnant/Lactating	15-19	Primary	Living With Partner	Any Maternal Child Health	Normalweight	< 350	Who Stage 1 Adult	District Capital
5301	1	II CD4+ Cell Count < 500	2016	Female Non-Pregnant/Non-Lactating	20-24	Primary	Single	Any Maternal Child Health	Underweight	< 500	Who Stage 3 Adult	District Capital
5308	0	I CD4+ Cell Count < 350	2015	Female Pregnant/Lactating	15-19	Not Available	Living With Partner	Any Maternal Child Health	Overweight	Not Available	Who Stage 1 Adult	District Periphery
5310	0	II CD4+ Cell Count < 500	2016	Female Pregnant/Lactating	15-19	Primary	Living With Partner	Any Maternal Child Health	Normalweight	Not Available	Who Stage 1 Adult	District Periphery
5312	0	II CD4+ Cell Count < 500	2016	Female Pregnant/Lactating	20-24	Not Available	Living With Partner	Any Maternal Child Health	Normalweight	Not Available	Who Stage 1 Adult	District Periphery
5314	0	II CD4+ Cell Count < 500	2016	Female Pregnant/Lactating	20-24	Not Available	Living With Partner	Any Maternal Child Health	Normalweight	< 500	Who Stage 2 Adult	District Periphery
5316	1	I CD4+ Cell Count < 350	2015	Female Pregnant/Lactating	15-19	Primary	Single	Any Maternal Child Health	Normalweight	< 500	Who Stage 1 Adult	District Periphery
5317	0	I CD4+ Cell Count < 350	2015	Female Pregnant/Lactating	15-19	No Formal Education	Living With Partner	Any Maternal Child Health	Normalweight	Not Available	Who Stage 1 Adult	District Capital
5320	0	I CD4+ Cell Count < 350	2016	Female Non-Pregnant/Non-Lactating	20-24	No Formal Education	Not Available	VCT	Underweight	< 100	Who Stage 3 Adult	District Periphery
5322	1	II CD4+ Cell Count < 500	2016	Female Pregnant/Lactating	15-19	Primary	Living With Partner	Any Maternal Child Health	Overweight	< 500	Who Stage 1 Adult	District Capital
5325	1	II CD4+ Cell Count < 500	2016	Female Pregnant/Lactating	15-19	Secondar or More	Living With Partner	Any Maternal Child Health	Overweight	>=500	Who Stage 1 Adult	District Capital
5326	1	II CD4+ Cell Count < 500	2016	Male	20-24	Secondar or More	Single	VCT	Normalweight	< 100	Who Stage 2 Adult	District Capital
5330	1	II CD4+ Cell Count < 500	2016	Male	20-24	Primary	Single	VCT	Normalweight	< 350	Who Stage 1 Adult	District Capital
5341	1	II CD4+ Cell Count < 500	2016	Female Non-Pregnant/Non-Lactating	20-24	Primary	Single	VCT	Normalweight	< 350	Who Stage 2 Adult	District Capital
5353	0	II CD4+ Cell Count < 500	2016	Female Non-Pregnant/Non-Lactating	20-24	Primary	Married	VCT	Normalweight	< 350	Who Stage 3 Adult	District Capital
5354	0	II CD4+ Cell Count < 500	2016	Male	20-24	Not Available	Single	VCT	Underweight	< 500	Who Stage 2 Adult	District Capital
5355	1	II CD4+ Cell Count < 500	2016	Female Non-Pregnant/Non-Lactating	20-24	Primary	Living With Partner	VCT	Overweight	< 350	Who Stage 2 Adult	District Capital
5357	1	II CD4+ Cell Count < 500	2016	Female Pregnant/Lactating	20-24	No Formal Education	Single	Any Maternal Child Health	Normalweight	Not Available	Who Stage 1 Adult	District Capital
5363	1	II CD4+ Cell Count < 500	2016	Female Non-Pregnant/Non-Lactating	20-24	Secondar or More	Living With Partner	Any Maternal Child Health	Normalweight	>=500	Who Stage 1 Adult	District Capital
5372	1	II CD4+ Cell Count < 500	2016	Female Non-Pregnant/Non-Lactating	15-19	Secondar or More	Single	VCT	Normalweight	< 100	Who Stage 2 Adult	District Capital
5374	0	II CD4+ Cell Count < 500	2016	Female Non-Pregnant/Non-Lactating	20-24	Secondar or More	Living With Partner	VCT	Underweight	< 200	Who Stage 3 Adult	District Capital
5381	1	I CD4+ Cell Count < 350	2016	Female Non-Pregnant/Non-Lactating	20-24	Primary	Single	VCT	Normalweight	>=500	Who Stage 3 Adult	District Capital
5382	0	II CD4+ Cell Count < 500	2016	Female Non-Pregnant/Non-Lactating	20-24	Secondar or More	Single	Any Maternal Child Health	Not Available	>=500	Who Stage 2 Adult	District Capital
5384	1	II CD4+ Cell Count < 500	2016	Female Pregnant/Lactating	15-19	Primary	Single	Any Maternal Child Health	Not Available	>=500	Who Stage 1 Adult	District Capital
5388	0	II CD4+ Cell Count < 500	2016	Male	20-24	Primary	Single	VCT	Underweight	< 200	Who Stage 3 Adult	District Capital
5389	1	II CD4+ Cell Count < 500	2016	Female Non-Pregnant/Non-Lactating	20-24	Secondar or More	Single	PITC	Normalweight	< 350	Who Stage 3 Adult	District Capital
5394	0	I CD4+ Cell Count < 350	2015	Female Non-Pregnant/Non-Lactating	15-19	No Formal Education	Single	PITC	Normalweight	Not Available	Who Stage 1 Adult	District Capital
5396	1	II CD4+ Cell Count < 500	2016	Female Pregnant/Lactating	20-24	Not Available	Not Available	Any Maternal Child Health	Normalweight	Not Available	Who Stage 1 Adult	District Capital
5400	1	II CD4+ Cell Count < 500	2016	Female Pregnant/Lactating	15-19	Primary	Not Available	Any Maternal Child Health	Normalweight	Not Available	Who Stage 1 Adult	District Capital
5411	0	II CD4+ Cell Count < 500	2016	Female Pregnant/Lactating	20-24	No Formal Education	Not Available	Any Maternal Child Health	Not Available	Not Available	Who Stage 1 Adult	District Capital
5415	1	II CD4+ Cell Count < 500	2016	Female Pregnant/Lactating	15-19	Secondar or More	Married	Any Maternal Child Health	Normalweight	< 200	Who Stage 1 Adult	District Capital
5422	0	II CD4+ Cell Count < 500	2016	Male	15-19	Primary	Not Available	PITC	Underweight	>=500	Who Stage 3 Adult	District Capital
5426	1	II CD4+ Cell Count < 500	2016	Female Pregnant/Lactating	15-19	Primary	Living With Partner	Any Maternal Child Health	Normalweight	>=500	Who Stage 1 Adult	District Capital
5434	0	II CD4+ Cell Count < 500	2016	Male	20-24	Secondar or More	Single	Any Maternal Child Health	Normalweight	< 350	Who Stage 1 Adult	District Periphery
5439	1	II CD4+ Cell Count < 500	2016	Female Pregnant/Lactating	15-19	Primary	Living With Partner	Any Maternal Child Health	Normalweight	< 500	Who Stage 1 Adult	District Capital
5443	1	II CD4+ Cell Count < 500	2016	Female Pregnant/Lactating	20-24	Primary	Living With Partner	Any Maternal Child Health	Normalweight	< 200	Who Stage 1 Adult	District Capital
5444	1	II CD4+ Cell Count < 500	2016	Female Pregnant/Lactating	20-24	Primary	Living With Partner	Any Maternal Child Health	Normalweight	< 350	Who Stage 1 Adult	District Capital
5447	1	II CD4+ Cell Count < 500	2016	Female Pregnant/Lactating	20-24	Primary	Single	Any Maternal Child Health	Normalweight	< 200	Who Stage 1 Adult	District Capital
5452	1	II CD4+ Cell Count < 500	2016	Female Non-Pregnant/Non-Lactating	20-24	No Formal Education	Single	PITC	Underweight	< 200	Who Stage 4 Adult	District Capital
5460	1	II CD4+ Cell Count < 500	2016	Female Pregnant/Lactating	20-24	Primary	Single	Any Maternal Child Health	Normalweight	Not Available	Who Stage 1 Adult	District Periphery
5461	0	II CD4+ Cell Count < 500	2016	Female Pregnant/Lactating	15-19	Primary	Living With Partner	Any Maternal Child Health	Normalweight	>=500	Who Stage 1 Adult	District Periphery
5464	1	II CD4+ Cell Count < 500	2016	Female Non-Pregnant/Non-Lactating	20-24	Primary	Single	VCT	Underweight	Not Available	Who Stage 4 Adult	District Periphery
5466	1	II CD4+ Cell Count < 500	2016	Female Pregnant/Lactating	15-19	Secondar or More	Living With Partner	Any Maternal Child Health	Not Available	< 500	Who Stage 1 Adult	District Periphery
5471	0	II CD4+ Cell Count < 500	2016	Female Non-Pregnant/Non-Lactating	15-19	Primary	Single	Others	Normalweight	< 500	Who Stage 1 Adult	District Periphery
5474	0	II CD4+ Cell Count < 500	2016	Male	20-24	Secondar or More	Living With Partner	Others	Normalweight	Not Available	Who Stage 3 Adult	District Capital
5487	0	II CD4+ Cell Count < 500	2016	Female Non-Pregnant/Non-Lactating	20-24	Primary	Single	VCT	Underweight	< 200	Who Stage 4 Adult	District Periphery
5497	0	I CD4+ Cell Count < 350	2015	Female Pregnant/Lactating	15-19	No Formal Education	Living With Partner	Any Maternal Child Health	Normalweight	Not Available	Who Stage 1 Adult	District Periphery
5498	0	II CD4+ Cell Count < 500	2016	Female Pregnant/Lactating	15-19	Primary	Single	Any Maternal Child Health	Underweight	>=500	Who Stage 1 Adult	District Periphery
5501	0	I CD4+ Cell Count < 350	2015	Female Pregnant/Lactating	20-24	Secondar or More	Living With Partner	Any Maternal Child Health	Normalweight	>=500	Who Stage 1 Adult	District Periphery
5503	0	I CD4+ Cell Count < 350	2015	Female Non-Pregnant/Non-Lactating	20-24	Not Available	Living With Partner	Any Maternal Child Health	Normalweight	Not Available	Who Stage 2 Adult	District Periphery
5514	0	II CD4+ Cell Count < 500	2016	Male	20-24	Primary	Single	Others	Normalweight	Not Available	Who Stage 2 Adult	District Periphery
5518	0	I CD4+ Cell Count < 350	2015	Female Pregnant/Lactating	20-24	Not Available	Living With Partner	Any Maternal Child Health	Not Available	>=500	Who Stage 1 Adult	District Periphery
5521	1	II CD4+ Cell Count < 500	2016	Female Non-Pregnant/Non-Lactating	15-19	No Formal Education	Single	VCT	Underweight	Not Available	Who Stage 3 Adult	District Periphery
5533	0	I CD4+ Cell Count < 350	2015	Female Non-Pregnant/Non-Lactating	15-19	Not Available	Living With Partner	Any Maternal Child Health	Overweight	Not Available	Who Stage 1 Adult	District Periphery
5538	0	I CD4+ Cell Count < 350	2014	Female Non-Pregnant/Non-Lactating	15-19	No Formal Education	Not Available	Any Maternal Child Health	Not Available	Not Available	Who Stage 1 Adult	District Periphery
5539	0	I CD4+ Cell Count < 350	2015	Female Pregnant/Lactating	15-19	Not Available	Single	Any Maternal Child Health	Normalweight	< 350	Who Stage 1 Adult	District Periphery
5541	0	I CD4+ Cell Count < 350	2015	Female Non-Pregnant/Non-Lactating	15-19	Primary	Living With Partner	Any Maternal Child Health	Not Available	Not Available	Who Stage 1 Adult	District Periphery
5546	0	II CD4+ Cell Count < 500	2016	Female Pregnant/Lactating	20-24	Primary	Living With Partner	Others	Normalweight	>=500	Who Stage 1 Adult	District Periphery
5549	0	II CD4+ Cell Count < 500	2016	Female Pregnant/Lactating	15-19	Primary	Living With Partner	Any Maternal Child Health	Normalweight	Not Available	Who Stage 1 Adult	District Capital
5554	0	I CD4+ Cell Count < 350	2015	Female Pregnant/Lactating	15-19	No Formal Education	Living With Partner	Any Maternal Child Health	Normalweight	Not Available	Who Stage 1 Adult	District Periphery
5569	0	I CD4+ Cell Count < 350	2015	Female Non-Pregnant/Non-Lactating	20-24	Primary	Single	VCT	Normalweight	Not Available	Who Stage 3 Adult	District Periphery
5578	0	II CD4+ Cell Count < 500	2016	Female Pregnant/Lactating	20-24	Not Available	Living With Partner	Any Maternal Child Health	Normalweight	Not Available	Who Stage 1 Adult	District Periphery
5582	0	I CD4+ Cell Count < 350	2015	Female Non-Pregnant/Non-Lactating	15-19	Primary	Single	PITC	Underweight	< 100	Who Stage 3 Adult	District Periphery
5589	1	I CD4+ Cell Count < 350	2014	Female Pregnant/Lactating	15-19	No Formal Education	Living With Partner	Any Maternal Child Health	Normalweight	>=500	Who Stage 1 Adult	District Periphery
5590	1	II CD4+ Cell Count < 500	2016	Female Pregnant/Lactating	20-24	No Formal Education	Not Available	Any Maternal Child Health	Overweight	Not Available	Who Stage 1 Adult	District Periphery
5591	0	I CD4+ Cell Count < 350	2015	Female Non-Pregnant/Non-Lactating	20-24	Primary	Single	PITC	Underweight	< 350	Who Stage 3 Adult	District Periphery
5595	0	I CD4+ Cell Count < 350	2015	Female Non-Pregnant/Non-Lactating	20-24	No Formal Education	Single	VCT	Normalweight	Not Available	Who Stage 3 Adult	District Periphery
5596	0	I CD4+ Cell Count < 350	2016	Female Non-Pregnant/Non-Lactating	15-19	Primary	Single	Any Maternal Child Health	Not Available	Not Available	Who Stage 1 Adult	District Periphery
5598	0	I CD4+ Cell Count < 350	2016	Female Non-Pregnant/Non-Lactating	20-24	No Formal Education	Single	VCT	Not Available	< 100	Who Stage 3 Adult	District Periphery
5601	0	II CD4+ Cell Count < 500	2016	Female Non-Pregnant/Non-Lactating	20-24	Primary	Living With Partner	Others	Overweight	Not Available	Who Stage 2 Adult	District Periphery
5606	0	II CD4+ Cell Count < 500	2016	Male	20-24	Primary	Living With Partner	Others	Normalweight	< 350	Who Stage 1 Adult	District Capital
5610	0	II CD4+ Cell Count < 500	2016	Female Pregnant/Lactating	15-19	Primary	Living With Partner	Any Maternal Child Health	Normalweight	< 350	Who Stage 1 Adult	District Periphery
5611	1	II CD4+ Cell Count < 500	2016	Female Pregnant/Lactating	20-24	Primary	Living With Partner	Any Maternal Child Health	Normalweight	< 350	Who Stage 2 Adult	District Capital
5620	1	II CD4+ Cell Count < 500	2016	Female Non-Pregnant/Non-Lactating	20-24	Primary	Married	PITC	Normalweight	< 100	Who Stage 1 Adult	District Periphery
5624	1	II CD4+ Cell Count < 500	2016	Female Pregnant/Lactating	20-24	Primary	Living With Partner	Any Maternal Child Health	Overweight	Not Available	Who Stage 1 Adult	District Capital
5628	1	II CD4+ Cell Count < 500	2016	Male	20-24	Primary	Living With Partner	Others	Normalweight	< 500	Who Stage 1 Adult	District Capital
5632	1	II CD4+ Cell Count < 500	2016	Male	20-24	Secondar or More	Living With Partner	VCT	Normalweight	< 350	Who Stage 3 Adult	District Capital
5646	0	II CD4+ Cell Count < 500	2016	Male	20-24	Secondar or More	Single	Any Maternal Child Health	Not Available	Not Available	Who Stage 1 Adult	District Capital
5647	0	II CD4+ Cell Count < 500	2016	Female Non-Pregnant/Non-Lactating	20-24	Primary	Living With Partner	VCT	Underweight	< 200	Who Stage 3 Adult	District Capital
5649	0	II CD4+ Cell Count < 500	2016	Female Non-Pregnant/Non-Lactating	20-24	Secondar or More	Living With Partner	VCT	Underweight	< 100	Who Stage 3 Adult	District Capital
5651	0	II CD4+ Cell Count < 500	2016	Female Pregnant/Lactating	20-24	Primary	Living With Partner	Any Maternal Child Health	Not Available	< 350	Who Stage 1 Adult	District Capital
5656	1	II CD4+ Cell Count < 500	2016	Male	20-24	Primary	Living With Partner	VCT	Normalweight	< 100	Who Stage 3 Adult	District Capital
5667	0	II CD4+ Cell Count < 500	2016	Female Pregnant/Lactating	15-19	Primary	Living With Partner	Any Maternal Child Health	Normalweight	Not Available	Who Stage 1 Adult	District Periphery
5670	0	II CD4+ Cell Count < 500	2016	Female Pregnant/Lactating	20-24	Primary	Living With Partner	Any Maternal Child Health	Normalweight	Not Available	Who Stage 1 Adult	District Periphery
5677	1	II CD4+ Cell Count < 500	2016	Female Pregnant/Lactating	20-24	Secondar or More	Living With Partner	Any Maternal Child Health	Normalweight	< 100	Who Stage 1 Adult	District Capital
5689	0	II CD4+ Cell Count < 500	2016	Female Pregnant/Lactating	15-19	Secondar or More	Living With Partner	Any Maternal Child Health	Normalweight	< 500	Who Stage 1 Adult	District Capital
5693	0	II CD4+ Cell Count < 500	2016	Female Non-Pregnant/Non-Lactating	20-24	Primary	Living With Partner	Any Maternal Child Health	Underweight	Not Available	Who Stage 3 Adult	District Periphery
5696	0	I CD4+ Cell Count < 350	2015	Female Non-Pregnant/Non-Lactating	15-19	Not Available	Living With Partner	Any Maternal Child Health	Normalweight	Not Available	Who Stage 1 Adult	District Periphery
5702	0	II CD4+ Cell Count < 500	2016	Female Non-Pregnant/Non-Lactating	20-24	Primary	Single	VCT	Underweight	< 350	Who Stage 2 Adult	District Capital
5708	0	II CD4+ Cell Count < 500	2016	Female Non-Pregnant/Non-Lactating	20-24	No Formal Education	Single	VCT	Overweight	Not Available	Who Stage 1 Adult	District Periphery
5711	1	II CD4+ Cell Count < 500	2016	Female Non-Pregnant/Non-Lactating	15-19	Primary	Living With Partner	VCT	Underweight	< 200	Who Stage 2 Adult	District Capital
5712	1	II CD4+ Cell Count < 500	2016	Male	15-19	Secondar or More	Living With Partner	VCT	Normalweight	< 500	Who Stage 2 Adult	District Capital
5718	0	II CD4+ Cell Count < 500	2016	Male	20-24	No Formal Education	Living With Partner	PITC	Normalweight	< 350	Who Stage 2 Adult	District Capital
5719	0	II CD4+ Cell Count < 500	2016	Female Non-Pregnant/Non-Lactating	15-19	Primary	Single	PITC	Normalweight	< 500	Who Stage 1 Adult	District Capital
5723	0	II CD4+ Cell Count < 500	2016	Female Pregnant/Lactating	15-19	Primary	Single	Any Maternal Child Health	Normalweight	Not Available	Who Stage 1 Adult	District Periphery
5724	0	II CD4+ Cell Count < 500	2016	Female Pregnant/Lactating	15-19	Primary	Living With Partner	Any Maternal Child Health	Not Available	>=500	Who Stage 1 Adult	District Periphery
5733	0	II CD4+ Cell Count < 500	2016	Male	20-24	Primary	Not Available	VCT	Normalweight	< 500	Who Stage 2 Adult	District Capital
5735	0	II CD4+ Cell Count < 500	2016	Female Pregnant/Lactating	20-24	Not Available	Living With Partner	Any Maternal Child Health	Not Available	Not Available	Who Stage 1 Adult	District Periphery
5737	1	II CD4+ Cell Count < 500	2016	Female Pregnant/Lactating	15-19	Primary	Living With Partner	Any Maternal Child Health	Normalweight	< 500	Who Stage 1 Adult	District Periphery
5741	0	II CD4+ Cell Count < 500	2016	Female Pregnant/Lactating	15-19	Primary	Living With Partner	Any Maternal Child Health	Normalweight	>=500	Who Stage 1 Adult	District Capital
5745	0	II CD4+ Cell Count < 500	2016	Female Non-Pregnant/Non-Lactating	20-24	Primary	Single	VCT	Underweight	< 100	Who Stage 1 Adult	District Capital
5746	1	II CD4+ Cell Count < 500	2016	Female Non-Pregnant/Non-Lactating	20-24	Primary	Single	VCT	Normalweight	< 500	Who Stage 1 Adult	District Capital
5749	0	II CD4+ Cell Count < 500	2016	Female Non-Pregnant/Non-Lactating	15-19	Primary	Living With Partner	Others	Normalweight	< 350	Who Stage 1 Adult	District Periphery
5751	1	II CD4+ Cell Count < 500	2016	Female Non-Pregnant/Non-Lactating	20-24	Primary	Single	VCT	Normalweight	>=500	Who Stage 3 Adult	District Periphery
5752	1	II CD4+ Cell Count < 500	2016	Female Non-Pregnant/Non-Lactating	20-24	No Formal Education	Single	VCT	Normalweight	Not Available	Who Stage 3 Adult	District Periphery
5753	1	II CD4+ Cell Count < 500	2016	Female Non-Pregnant/Non-Lactating	20-24	Not Available	Single	PITC	Underweight	< 350	Who Stage 3 Adult	District Periphery
5758	1	II CD4+ Cell Count < 500	2016	Female Non-Pregnant/Non-Lactating	20-24	Not Available	Single	PITC	Normalweight	< 100	Who Stage 3 Adult	District Periphery
5763	1	II CD4+ Cell Count < 500	2016	Female Non-Pregnant/Non-Lactating	20-24	No Formal Education	Single	VCT	Normalweight	< 500	Who Stage 1 Adult	District Periphery
5784	0	II CD4+ Cell Count < 500	2016	Female Pregnant/Lactating	15-19	Secondar or More	Living With Partner	Any Maternal Child Health	Overweight	>=500	Who Stage 1 Adult	District Capital
5787	0	II CD4+ Cell Count < 500	2016	Male	15-19	Secondar or More	Living With Partner	Others	Not Available	Not Available	Who Stage 1 Adult	District Periphery
5790	0	II CD4+ Cell Count < 500	2016	Male	20-24	Primary	Living With Partner	VCT	Normalweight	< 100	Who Stage 2 Adult	District Capital
5794	0	II CD4+ Cell Count < 500	2016	Male	20-24	Secondar or More	Not Available	PITC	Normalweight	< 350	Who Stage 1 Adult	District Capital
5800	0	II CD4+ Cell Count < 500	2016	Female Pregnant/Lactating	20-24	Secondar or More	Married	Any Maternal Child Health	Not Available	>=500	Who Stage 1 Adult	District Capital
5801	1	II CD4+ Cell Count < 500	2016	Female Pregnant/Lactating	20-24	No Formal Education	Living With Partner	Any Maternal Child Health	Not Available	Not Available	Who Stage 1 Adult	District Capital
5802	0	II CD4+ Cell Count < 500	2016	Female Pregnant/Lactating	20-24	Primary	Single	Any Maternal Child Health	Normalweight	< 200	Who Stage 1 Adult	District Periphery
5803	1	II CD4+ Cell Count < 500	2016	Female Non-Pregnant/Non-Lactating	20-24	Not Available	Single	PITC	Underweight	>=500	Who Stage 3 Adult	District Periphery
5805	1	II CD4+ Cell Count < 500	2016	Female Pregnant/Lactating	15-19	Not Available	Married	Any Maternal Child Health	Not Available	< 350	Who Stage 1 Adult	District Capital
5809	1	I CD4+ Cell Count < 350	2016	Female Pregnant/Lactating	20-24	No Formal Education	Married	Any Maternal Child Health	Normalweight	Not Available	Who Stage 1 Adult	District Periphery
5816	1	II CD4+ Cell Count < 500	2016	Female Pregnant/Lactating	15-19	Primary	Single	Any Maternal Child Health	Normalweight	>=500	Who Stage 1 Adult	District Periphery
5818	1	II CD4+ Cell Count < 500	2016	Female Pregnant/Lactating	15-19	Primary	Living With Partner	Any Maternal Child Health	Normalweight	>=500	Who Stage 1 Adult	District Periphery
5820	0	II CD4+ Cell Count < 500	2016	Female Pregnant/Lactating	20-24	Primary	Living With Partner	Any Maternal Child Health	Normalweight	Not Available	Who Stage 1 Adult	District Periphery
5821	1	II CD4+ Cell Count < 500	2016	Female Pregnant/Lactating	15-19	Not Available	Living With Partner	Any Maternal Child Health	Overweight	>=500	Who Stage 1 Adult	District Periphery
5822	1	II CD4+ Cell Count < 500	2016	Female Pregnant/Lactating	20-24	Primary	Living With Partner	Any Maternal Child Health	Normalweight	>=500	Who Stage 1 Adult	District Periphery
5825	0	II CD4+ Cell Count < 500	2016	Female Non-Pregnant/Non-Lactating	15-19	Not Available	Not Available	VCT	Overweight	< 500	Who Stage 2 Adult	District Capital
5826	1	II CD4+ Cell Count < 500	2016	Female Pregnant/Lactating	20-24	No Formal Education	Living With Partner	Any Maternal Child Health	Underweight	>=500	Who Stage 1 Adult	District Capital
5828	0	I CD4+ Cell Count < 350	2016	Female Pregnant/Lactating	20-24	Primary	Married	Any Maternal Child Health	Not Available	Not Available	Who Stage 1 Adult	District Periphery
5829	1	II CD4+ Cell Count < 500	2016	Female Pregnant/Lactating	15-19	Primary	Married	Any Maternal Child Health	Normalweight	>=500	Who Stage 1 Adult	District Periphery
5830	1	I CD4+ Cell Count < 350	2016	Female Pregnant/Lactating	20-24	Primary	Single	Any Maternal Child Health	Normalweight	>=500	Who Stage 1 Adult	District Periphery
5831	0	II CD4+ Cell Count < 500	2016	Female Pregnant/Lactating	15-19	Primary	Married	Any Maternal Child Health	Not Available	Not Available	Who Stage 1 Adult	District Periphery
5837	1	II CD4+ Cell Count < 500	2016	Female Pregnant/Lactating	15-19	Primary	Living With Partner	Any Maternal Child Health	Normalweight	>=500	Who Stage 1 Adult	District Capital
5847	1	II CD4+ Cell Count < 500	2016	Female Pregnant/Lactating	20-24	No Formal Education	Living With Partner	Any Maternal Child Health	Normalweight	< 350	Who Stage 1 Adult	District Capital
5851	0	II CD4+ Cell Count < 500	2016	Female Pregnant/Lactating	20-24	Primary	Living With Partner	Any Maternal Child Health	Overweight	< 500	Who Stage 1 Adult	District Periphery
5854	0	II CD4+ Cell Count < 500	2016	Female Pregnant/Lactating	15-19	Primary	Living With Partner	Any Maternal Child Health	Normalweight	< 200	Who Stage 1 Adult	District Periphery
5856	0	II CD4+ Cell Count < 500	2016	Female Pregnant/Lactating	15-19	Primary	Living With Partner	Any Maternal Child Health	Normalweight	< 350	Who Stage 1 Adult	District Periphery
5857	1	II CD4+ Cell Count < 500	2016	Female Pregnant/Lactating	20-24	Secondar or More	Living With Partner	Any Maternal Child Health	Normalweight	>=500	Who Stage 1 Adult	District Periphery
5872	1	II CD4+ Cell Count < 500	2016	Female Non-Pregnant/Non-Lactating	20-24	Secondar or More	Living With Partner	VCT	Normalweight	< 200	Who Stage 1 Adult	District Capital
5883	1	II CD4+ Cell Count < 500	2016	Female Non-Pregnant/Non-Lactating	20-24	Secondar or More	Living With Partner	VCT	Normalweight	< 200	Who Stage 2 Adult	District Capital
5887	0	II CD4+ Cell Count < 500	2016	Male	20-24	Not Available	Single	VCT	Normalweight	< 100	Who Stage 2 Adult	District Periphery
5890	0	II CD4+ Cell Count < 500	2016	Female Pregnant/Lactating	20-24	Primary	Single	Any Maternal Child Health	Not Available	< 350	Who Stage 1 Adult	District Periphery
5899	0	II CD4+ Cell Count < 500	2016	Female Pregnant/Lactating	20-24	Secondar or More	Married	Any Maternal Child Health	Normalweight	>=500	Who Stage 1 Adult	District Capital
5906	1	II CD4+ Cell Count < 500	2016	Male	20-24	Primary	Living With Partner	Any Maternal Child Health	Normalweight	>=500	Who Stage 1 Adult	District Capital
5907	0	II CD4+ Cell Count < 500	2016	Female Non-Pregnant/Non-Lactating	15-19	Primary	Single	VCT	Underweight	< 500	Who Stage 2 Adult	District Periphery
5917	1	II CD4+ Cell Count < 500	2016	Male	20-24	Primary	Married	PITC	Normalweight	< 500	Who Stage 2 Adult	District Periphery
5919	0	I CD4+ Cell Count < 350	2016	Female Pregnant/Lactating	20-24	Primary	Married	Any Maternal Child Health	Normalweight	Not Available	Who Stage 1 Adult	District Periphery
5924	1	II CD4+ Cell Count < 500	2016	Female Non-Pregnant/Non-Lactating	15-19	Not Available	Single	VCT	Normalweight	< 350	Who Stage 1 Adult	District Periphery
5963	0	II CD4+ Cell Count < 500	2016	Female Pregnant/Lactating	20-24	Primary	Single	Any Maternal Child Health	Normalweight	< 350	Who Stage 1 Adult	District Capital
5964	0	II CD4+ Cell Count < 500	2016	Female Pregnant/Lactating	15-19	Primary	Living With Partner	Any Maternal Child Health	Normalweight	>=500	Who Stage 1 Adult	District Capital
5965	0	II CD4+ Cell Count < 500	2016	Male	20-24	Primary	Living With Partner	Others	Normalweight	>=500	Who Stage 1 Adult	District Capital
5976	1	II CD4+ Cell Count < 500	2016	Female Non-Pregnant/Non-Lactating	20-24	Primary	Married	PITC	Overweight	< 500	Who Stage 3 Adult	District Periphery
5999	0	II CD4+ Cell Count < 500	2016	Female Non-Pregnant/Non-Lactating	20-24	Primary	Single	VCT	Normalweight	< 200	Who Stage 1 Adult	District Periphery
6002	0	II CD4+ Cell Count < 500	2016	Male	20-24	Secondar or More	Living With Partner	VCT	Normalweight	Not Available	Who Stage 1 Adult	District Capital
6003	0	II CD4+ Cell Count < 500	2016	Male	20-24	Primary	Married	Any Maternal Child Health	Overweight	>=500	Who Stage 1 Adult	District Capital
6004	1	II CD4+ Cell Count < 500	2016	Female Non-Pregnant/Non-Lactating	20-24	Primary	Single	PITC	Underweight	< 350	Who Stage 2 Adult	District Capital
6006	1	II CD4+ Cell Count < 500	2016	Female Pregnant/Lactating	15-19	Primary	Living With Partner	Any Maternal Child Health	Normalweight	>=500	Who Stage 1 Adult	District Capital
6007	0	II CD4+ Cell Count < 500	2016	Male	20-24	Primary	Single	Others	Underweight	< 350	Who Stage 2 Adult	District Capital
6015	0	II CD4+ Cell Count < 500	2016	Female Pregnant/Lactating	20-24	Primary	Single	Any Maternal Child Health	Normalweight	>=500	Who Stage 1 Adult	District Capital
6019	1	II CD4+ Cell Count < 500	2016	Female Non-Pregnant/Non-Lactating	15-19	Primary	Living With Partner	PITC	Normalweight	Not Available	Who Stage 1 Adult	District Capital
6038	1	II CD4+ Cell Count < 500	2016	Female Pregnant/Lactating	15-19	Secondar or More	Single	Any Maternal Child Health	Normalweight	< 350	Who Stage 1 Adult	District Capital
6046	0	II CD4+ Cell Count < 500	2016	Male	20-24	Primary	Living With Partner	PITC	Normalweight	< 500	Who Stage 2 Adult	District Capital
6054	1	II CD4+ Cell Count < 500	2016	Female Non-Pregnant/Non-Lactating	20-24	Not Available	Not Available	PITC	Underweight	>=500	Who Stage 1 Adult	District Periphery
6055	1	II CD4+ Cell Count < 500	2016	Male	20-24	Primary	Married	PITC	Normalweight	< 500	Who Stage 1 Adult	District Periphery
6066	1	II CD4+ Cell Count < 500	2016	Female Pregnant/Lactating	20-24	Not Available	Married	Any Maternal Child Health	Normalweight	< 200	Who Stage 1 Adult	District Periphery
6074	1	II CD4+ Cell Count < 500	2016	Female Pregnant/Lactating	15-19	Not Available	Married	Any Maternal Child Health	Normalweight	< 350	Who Stage 1 Adult	District Periphery
6076	1	II CD4+ Cell Count < 500	2016	Female Pregnant/Lactating	20-24	Primary	Married	Any Maternal Child Health	Normalweight	>=500	Who Stage 1 Adult	District Periphery
6077	1	I CD4+ Cell Count < 350	2016	Female Pregnant/Lactating	20-24	Primary	Single	Any Maternal Child Health	Not Available	Not Available	Who Stage 1 Adult	District Periphery
6078	1	I CD4+ Cell Count < 350	2016	Female Pregnant/Lactating	20-24	Primary	Married	Any Maternal Child Health	Normalweight	Not Available	Who Stage 1 Adult	District Periphery
6082	1	II CD4+ Cell Count < 500	2016	Male	20-24	Secondar or More	Single	VCT	Underweight	< 200	Who Stage 2 Adult	District Capital
6083	0	II CD4+ Cell Count < 500	2016	Female Pregnant/Lactating	15-19	Not Available	Married	Any Maternal Child Health	Normalweight	>=500	Who Stage 1 Adult	District Periphery
6086	0	II CD4+ Cell Count < 500	2016	Female Non-Pregnant/Non-Lactating	15-19	Secondar or More	Single	PITC	Normalweight	< 100	Who Stage 3 Adult	District Capital
6092	1	II CD4+ Cell Count < 500	2016	Female Pregnant/Lactating	20-24	Primary	Not Available	Any Maternal Child Health	Not Available	< 350	Who Stage 1 Adult	District Capital
6094	1	II CD4+ Cell Count < 500	2016	Female Non-Pregnant/Non-Lactating	15-19	Primary	Single	Others	Normalweight	Not Available	Who Stage 4 Adult	District Periphery
6095	1	II CD4+ Cell Count < 500	2016	Female Pregnant/Lactating	20-24	Primary	Living With Partner	Others	Overweight	< 500	Who Stage 1 Adult	District Periphery
6109	1	II CD4+ Cell Count < 500	2016	Female Pregnant/Lactating	20-24	Secondar or More	Living With Partner	Any Maternal Child Health	Normalweight	>=500	Who Stage 1 Adult	District Capital
6126	1	II CD4+ Cell Count < 500	2016	Female Pregnant/Lactating	20-24	Secondar or More	Married	Others	Normalweight	< 500	Who Stage 1 Adult	District Periphery
6129	1	II CD4+ Cell Count < 500	2016	Male	20-24	Primary	Married	VCT	Normalweight	< 200	Who Stage 1 Adult	District Periphery
6130	0	I CD4+ Cell Count < 350	2016	Female Pregnant/Lactating	15-19	Primary	Not Available	Any Maternal Child Health	Not Available	Not Available	Who Stage 1 Adult	District Periphery
6134	1	II CD4+ Cell Count < 500	2016	Female Pregnant/Lactating	15-19	No Formal Education	Single	Any Maternal Child Health	Overweight	< 500	Who Stage 1 Adult	District Periphery
6136	1	II CD4+ Cell Count < 500	2016	Female Pregnant/Lactating	15-19	Primary	Married	Others	Normalweight	< 500	Who Stage 1 Adult	District Periphery
6140	0	II CD4+ Cell Count < 500	2016	Male	20-24	Primary	Living With Partner	VCT	Overweight	Not Available	Who Stage 1 Adult	District Periphery
6144	1	II CD4+ Cell Count < 500	2016	Female Pregnant/Lactating	20-24	Primary	Single	Any Maternal Child Health	Normalweight	Not Available	Who Stage 1 Adult	District Periphery
6150	0	II CD4+ Cell Count < 500	2016	Female Non-Pregnant/Non-Lactating	15-19	Not Available	Not Available	PITC	Underweight	< 500	Who Stage 1 Adult	District Capital
6156	1	II CD4+ Cell Count < 500	2016	Female Pregnant/Lactating	15-19	Primary	Living With Partner	Any Maternal Child Health	Not Available	< 350	Who Stage 1 Adult	District Capital
6161	0	II CD4+ Cell Count < 500	2016	Male	20-24	Primary	Single	VCT	Overweight	Not Available	Who Stage 1 Adult	District Periphery
6164	0	II CD4+ Cell Count < 500	2016	Male	20-24	Primary	Single	VCT	Underweight	< 100	Who Stage 3 Adult	District Capital
6167	0	II CD4+ Cell Count < 500	2016	Female Pregnant/Lactating	15-19	Primary	Living With Partner	VCT	Not Available	Not Available	Who Stage 1 Adult	District Periphery
6169	1	II CD4+ Cell Count < 500	2016	Female Non-Pregnant/Non-Lactating	20-24	Primary	Living With Partner	PITC	Normalweight	< 100	Who Stage 2 Adult	District Capital
6170	1	II CD4+ Cell Count < 500	2016	Female Pregnant/Lactating	15-19	Not Available	Living With Partner	Any Maternal Child Health	Normalweight	>=500	Who Stage 1 Adult	District Capital
6178	0	II CD4+ Cell Count < 500	2016	Female Pregnant/Lactating	15-19	No Formal Education	Living With Partner	Any Maternal Child Health	Normalweight	>=500	Who Stage 1 Adult	District Capital
6204	1	II CD4+ Cell Count < 500	2016	Female Pregnant/Lactating	15-19	Primary	Single	Any Maternal Child Health	Overweight	< 500	Who Stage 4 Adult	District Capital
6208	1	II CD4+ Cell Count < 500	2016	Female Pregnant/Lactating	15-19	Primary	Living With Partner	Any Maternal Child Health	Normalweight	Not Available	Who Stage 1 Adult	District Periphery
6213	0	II CD4+ Cell Count < 500	2016	Female Pregnant/Lactating	20-24	Primary	Living With Partner	Any Maternal Child Health	Overweight	< 350	Who Stage 1 Adult	District Capital
6218	0	II CD4+ Cell Count < 500	2016	Male	20-24	Secondar or More	Single	VCT	Normalweight	< 350	Who Stage 2 Adult	District Capital
6223	1	II CD4+ Cell Count < 500	2016	Female Non-Pregnant/Non-Lactating	15-19	Primary	Single	VCT	Normalweight	< 350	Who Stage 2 Adult	District Capital
6224	0	II CD4+ Cell Count < 500	2016	Male	20-24	Primary	Not Available	PITC	Normalweight	< 500	Who Stage 1 Adult	District Capital
6228	1	II CD4+ Cell Count < 500	2016	Female Pregnant/Lactating	20-24	Primary	Living With Partner	Any Maternal Child Health	Overweight	>=500	Who Stage 1 Adult	District Periphery
6286	1	II CD4+ Cell Count < 500	2016	Female Non-Pregnant/Non-Lactating	20-24	Primary	Single	VCT	Normalweight	>=500	Who Stage 3 Adult	District Periphery
6289	1	II CD4+ Cell Count < 500	2016	Female Pregnant/Lactating	15-19	Primary	Single	Any Maternal Child Health	Normalweight	>=500	Who Stage 1 Adult	District Periphery
6290	0	I CD4+ Cell Count < 350	2016	Female Pregnant/Lactating	20-24	Primary	Married	Any Maternal Child Health	Normalweight	Not Available	Who Stage 1 Adult	District Periphery
6307	0	II CD4+ Cell Count < 500	2016	Female Pregnant/Lactating	20-24	Not Available	Living With Partner	Others	Not Available	>=500	Who Stage 1 Adult	District Capital
6309	1	II CD4+ Cell Count < 500	2016	Female Non-Pregnant/Non-Lactating	20-24	Secondar or More	Single	Others	Normalweight	< 500	Who Stage 2 Adult	District Capital
6311	0	II CD4+ Cell Count < 500	2016	Female Non-Pregnant/Non-Lactating	20-24	Secondar or More	Single	Others	Not Available	< 200	Who Stage 3 Adult	District Capital
383	1	I CD4+ Cell Count < 350	2013	Female Non-Pregnant/Non-Lactating	20-24	Secondar or More	Not Available	PITC	Underweight	Not Available	Who Stage 3 Adult	District Capital
399	1	I CD4+ Cell Count < 350	2013	Male	20-24	Not Available	Not Available	PITC	Underweight	Not Available	Who Stage 3 Adult	District Capital
413	1	I CD4+ Cell Count < 350	2013	Male	20-24	No Formal Education	Living With Partner	PITC	Normalweight	Not Available	Who Stage 3 Adult	District Periphery
415	1	I CD4+ Cell Count < 350	2013	Male	20-24	Primary	Living With Partner	PITC	Normalweight	Not Available	Who Stage 3 Adult	District Capital
416	0	I CD4+ Cell Count < 350	2013	Male	20-24	Primary	Married	Others	Underweight	Not Available	Who Stage 3 Adult	District Capital
514	0	I CD4+ Cell Count < 350	2013	Female Non-Pregnant/Non-Lactating	20-24	Not Available	Living With Partner	VCT	Underweight	< 100	Who Stage 3 Adult	District Periphery
519	1	I CD4+ Cell Count < 350	2013	Female Pregnant/Lactating	20-24	No Formal Education	Living With Partner	VCT	Normalweight	< 100	Who Stage 2 Adult	District Periphery
559	1	I CD4+ Cell Count < 350	2013	Female Non-Pregnant/Non-Lactating	20-24	Not Available	Not Available	VCT	Normalweight	< 350	Who Stage 3 Adult	District Periphery
562	0	I CD4+ Cell Count < 350	2013	Male	15-19	Not Available	Not Available	VCT	Underweight	< 100	Who Stage 3 Adult	District Periphery
565	0	I CD4+ Cell Count < 350	2015	Female Non-Pregnant/Non-Lactating	15-19	No Formal Education	Living With Partner	Others	Underweight	Not Available	Who Stage 2 Adult	District Periphery
587	1	I CD4+ Cell Count < 350	2013	Female Non-Pregnant/Non-Lactating	20-24	No Formal Education	Living With Partner	VCT	Normalweight	< 350	Who Stage 3 Adult	District Periphery
588	1	I CD4+ Cell Count < 350	2013	Female Non-Pregnant/Non-Lactating	20-24	Not Available	Not Available	PITC	Normalweight	< 350	Who Stage 2 Adult	District Periphery
598	0	I CD4+ Cell Count < 350	2013	Female Non-Pregnant/Non-Lactating	15-19	Primary	Living With Partner	VCT	Normalweight	Not Available	Who Stage 1 Adult	District Periphery
599	1	I CD4+ Cell Count < 350	2016	Female Non-Pregnant/Non-Lactating	20-24	Secondar or More	Living With Partner	VCT	Normalweight	>=500	Who Stage 1 Adult	District Periphery
612	1	I CD4+ Cell Count < 350	2014	Female Non-Pregnant/Non-Lactating	20-24	No Formal Education	Living With Partner	VCT	Normalweight	Not Available	Who Stage 3 Adult	District Periphery
618	1	I CD4+ Cell Count < 350	2013	Male	20-24	Not Available	Not Available	VCT	Normalweight	< 100	Who Stage 3 Adult	District Periphery
637	1	I CD4+ Cell Count < 350	2015	Male	20-24	No Formal Education	Living With Partner	VCT	Normalweight	Not Available	Who Stage 2 Adult	District Periphery
654	1	I CD4+ Cell Count < 350	2015	Female Non-Pregnant/Non-Lactating	20-24	Primary	Not Available	VCT	Normalweight	Not Available	Who Stage 1 Adult	District Periphery
662	0	I CD4+ Cell Count < 350	2013	Female Non-Pregnant/Non-Lactating	20-24	Primary	Living With Partner	VCT	Underweight	< 350	Who Stage 1 Adult	District Periphery
663	0	I CD4+ Cell Count < 350	2013	Male	20-24	Not Available	Living With Partner	VCT	Normalweight	< 100	Who Stage 1 Adult	District Periphery
664	1	I CD4+ Cell Count < 350	2013	Female Pregnant/Lactating	15-19	Primary	Single	VCT	Underweight	< 100	Who Stage 1 Adult	District Periphery
666	0	I CD4+ Cell Count < 350	2013	Female Pregnant/Lactating	15-19	Primary	Living With Partner	Any Maternal Child Health	Normalweight	< 350	Who Stage 1 Adult	District Periphery
674	1	I CD4+ Cell Count < 350	2013	Female Non-Pregnant/Non-Lactating	20-24	No Formal Education	Living With Partner	VCT	Underweight	< 100	Who Stage 3 Adult	District Capital
714	1	I CD4+ Cell Count < 350	2014	Female Pregnant/Lactating	20-24	Primary	Living With Partner	VCT	Normalweight	>=500	Who Stage 1 Adult	District Capital
733	1	I CD4+ Cell Count < 350	2013	Female Pregnant/Lactating	20-24	No Formal Education	Living With Partner	VCT	Normalweight	< 100	Who Stage 2 Adult	District Periphery
748	0	I CD4+ Cell Count < 350	2015	Female Pregnant/Lactating	20-24	Primary	Living With Partner	VCT	Normalweight	Not Available	Who Stage 2 Adult	District Periphery
750	1	I CD4+ Cell Count < 350	2014	Female Pregnant/Lactating	20-24	Primary	Living With Partner	Any Maternal Child Health	Normalweight	Not Available	Who Stage 2 Adult	District Periphery
753	0	I CD4+ Cell Count < 350	2013	Female Non-Pregnant/Non-Lactating	20-24	Primary	Living With Partner	VCT	Underweight	< 100	Who Stage 3 Adult	District Periphery
762	0	I CD4+ Cell Count < 350	2016	Female Pregnant/Lactating	20-24	No Formal Education	Living With Partner	VCT	Normalweight	Not Available	Who Stage 1 Adult	District Periphery
772	0	I CD4+ Cell Count < 350	2014	Female Pregnant/Lactating	20-24	Secondar or More	Living With Partner	Any Maternal Child Health	Normalweight	Not Available	Who Stage 1 Adult	District Periphery
783	1	I CD4+ Cell Count < 350	2014	Female Non-Pregnant/Non-Lactating	20-24	Primary	Single	VCT	Normalweight	< 500	Who Stage 4 Adult	District Periphery
817	1	I CD4+ Cell Count < 350	2014	Female Pregnant/Lactating	15-19	No Formal Education	Living With Partner	VCT	Normalweight	>=500	Who Stage 1 Adult	District Periphery
858	1	I CD4+ Cell Count < 350	2015	Female Pregnant/Lactating	20-24	No Formal Education	Living With Partner	Any Maternal Child Health	Underweight	< 200	Who Stage 1 Adult	District Periphery
868	1	I CD4+ Cell Count < 350	2015	Female Pregnant/Lactating	20-24	Not Available	Not Available	Any Maternal Child Health	Overweight	Not Available	Who Stage 1 Adult	District Periphery
923	1	I CD4+ Cell Count < 350	2015	Female Non-Pregnant/Non-Lactating	20-24	Not Available	Not Available	VCT	Normalweight	< 350	Who Stage 1 Adult	District Periphery
930	1	I CD4+ Cell Count < 350	2014	Male	20-24	Not Available	Not Available	VCT	Not Available	< 200	Who Stage 1 Adult	District Periphery
935	0	I CD4+ Cell Count < 350	2013	Male	15-19	Primary	Single	VCT	Normalweight	< 200	Who Stage 1 Adult	District Periphery
962	1	I CD4+ Cell Count < 350	2013	Female Non-Pregnant/Non-Lactating	20-24	Primary	Single	Any Maternal Child Health	Normalweight	Not Available	Who Stage 1 Adult	District Periphery
999	0	I CD4+ Cell Count < 350	2013	Female Non-Pregnant/Non-Lactating	20-24	Primary	Single	VCT	Normalweight	< 100	Who Stage 1 Adult	District Periphery
1011	1	I CD4+ Cell Count < 350	2013	Female Non-Pregnant/Non-Lactating	20-24	Primary	Single	VCT	Underweight	< 100	Who Stage 2 Adult	District Periphery
1016	0	I CD4+ Cell Count < 350	2013	Female Non-Pregnant/Non-Lactating	15-19	Primary	Single	VCT	Underweight	< 350	Who Stage 1 Adult	District Periphery
1028	0	II CD4+ Cell Count < 500	2016	Female Pregnant/Lactating	20-24	Not Available	Not Available	Any Maternal Child Health	Normalweight	Not Available	Who Stage 1 Adult	District Periphery
1071	1	I CD4+ Cell Count < 350	2014	Female Non-Pregnant/Non-Lactating	20-24	Primary	Living With Partner	Any Maternal Child Health	Normalweight	>=500	Who Stage 1 Adult	District Periphery
1075	0	I CD4+ Cell Count < 350	2013	Female Non-Pregnant/Non-Lactating	20-24	Primary	Living With Partner	VCT	Normalweight	< 200	Who Stage 4 Adult	District Periphery
1080	1	I CD4+ Cell Count < 350	2014	Female Pregnant/Lactating	20-24	No Formal Education	Living With Partner	VCT	Normalweight	< 350	Who Stage 1 Adult	District Periphery
1090	1	I CD4+ Cell Count < 350	2014	Female Pregnant/Lactating	20-24	Not Available	Not Available	Others	Normalweight	Not Available	Who Stage 2 Adult	District Capital
1335	1	I CD4+ Cell Count < 350	2014	Female Pregnant/Lactating	15-19	Primary	Single	Any Maternal Child Health	Underweight	< 500	Who Stage 1 Adult	District Capital
1449	0	I CD4+ Cell Count < 350	2013	Female Non-Pregnant/Non-Lactating	20-24	Primary	Living With Partner	Any Maternal Child Health	Normalweight	< 350	Who Stage 1 Adult	District Capital
1491	1	I CD4+ Cell Count < 350	2013	Male	20-24	Secondar or More	Single	VCT	Normalweight	< 500	Who Stage 1 Adult	District Capital
1507	1	I CD4+ Cell Count < 350	2015	Male	20-24	Primary	Living With Partner	VCT	Normalweight	< 350	Who Stage 2 Adult	District Capital
1535	1	I CD4+ Cell Count < 350	2013	Male	20-24	Secondar or More	Living With Partner	VCT	Normalweight	Not Available	Who Stage 1 Adult	District Capital
1550	1	I CD4+ Cell Count < 350	2014	Female Pregnant/Lactating	20-24	Primary	Living With Partner	VCT	Normalweight	< 500	Who Stage 1 Adult	District Capital
1565	1	I CD4+ Cell Count < 350	2014	Female Pregnant/Lactating	20-24	Primary	Living With Partner	Others	Normalweight	Not Available	Who Stage 1 Adult	District Capital
1566	1	I CD4+ Cell Count < 350	2013	Female Non-Pregnant/Non-Lactating	20-24	Not Available	Not Available	Any Maternal Child Health	Normalweight	< 500	Who Stage 1 Adult	District Capital
1571	0	I CD4+ Cell Count < 350	2013	Female Non-Pregnant/Non-Lactating	20-24	No Formal Education	Single	Others	Normalweight	< 350	Who Stage 1 Adult	District Capital
1572	1	I CD4+ Cell Count < 350	2014	Female Pregnant/Lactating	20-24	No Formal Education	Living With Partner	Any Maternal Child Health	Normalweight	>=500	Who Stage 1 Adult	District Capital
1585	0	I CD4+ Cell Count < 350	2016	Female Non-Pregnant/Non-Lactating	20-24	Primary	Living With Partner	VCT	Normalweight	< 500	Who Stage 1 Adult	District Capital
1625	1	I CD4+ Cell Count < 350	2013	Female Non-Pregnant/Non-Lactating	20-24	Not Available	Single	Others	Underweight	Not Available	Who Stage 3 Adult	District Periphery
1637	1	I CD4+ Cell Count < 350	2014	Female Pregnant/Lactating	20-24	Not Available	Not Available	VCT	Normalweight	>=500	Who Stage 1 Adult	District Capital
1638	1	I CD4+ Cell Count < 350	2013	Male	15-19	Not Available	Not Available	VCT	Normalweight	Not Available	Who Stage 1 Adult	District Periphery
1679	1	I CD4+ Cell Count < 350	2013	Male	15-19	Primary	Living With Partner	VCT	Underweight	Not Available	Who Stage 1 Adult	District Capital
1688	1	II CD4+ Cell Count < 500	2016	Female Pregnant/Lactating	20-24	Primary	Single	Any Maternal Child Health	Normalweight	< 500	Who Stage 1 Adult	District Capital
1689	1	I CD4+ Cell Count < 350	2013	Female Non-Pregnant/Non-Lactating	20-24	No Formal Education	Single	VCT	Normalweight	Not Available	Who Stage 3 Adult	District Capital
1698	1	I CD4+ Cell Count < 350	2014	Female Non-Pregnant/Non-Lactating	20-24	Secondar or More	Living With Partner	VCT	Normalweight	< 500	Who Stage 1 Adult	District Capital
1711	0	I CD4+ Cell Count < 350	2013	Female Non-Pregnant/Non-Lactating	20-24	No Formal Education	Not Available	VCT	Not Available	< 200	Who Stage 1 Adult	District Capital
1772	1	I CD4+ Cell Count < 350	2013	Female Non-Pregnant/Non-Lactating	20-24	No Formal Education	Living With Partner	VCT	Normalweight	>=500	Who Stage 4 Adult	District Capital
1777	1	I CD4+ Cell Count < 350	2013	Female Non-Pregnant/Non-Lactating	20-24	Primary	Living With Partner	VCT	Normalweight	>=500	Who Stage 1 Adult	District Capital
1802	1	II CD4+ Cell Count < 500	2016	Female Pregnant/Lactating	20-24	Primary	Living With Partner	Any Maternal Child Health	Normalweight	>=500	Who Stage 1 Adult	District Capital
1808	1	I CD4+ Cell Count < 350	2015	Female Non-Pregnant/Non-Lactating	20-24	Primary	Living With Partner	VCT	Normalweight	< 350	Who Stage 1 Adult	District Capital
1825	1	I CD4+ Cell Count < 350	2016	Male	20-24	Primary	Living With Partner	Others	Overweight	< 500	Who Stage 1 Adult	District Capital
1858	0	I CD4+ Cell Count < 350	2013	Female Pregnant/Lactating	20-24	Primary	Living With Partner	Any Maternal Child Health	Normalweight	< 350	Who Stage 2 Adult	District Capital
1869	1	I CD4+ Cell Count < 350	2015	Female Pregnant/Lactating	20-24	No Formal Education	Single	VCT	Normalweight	Not Available	Who Stage 1 Adult	District Capital
1875	1	I CD4+ Cell Count < 350	2013	Female Non-Pregnant/Non-Lactating	20-24	No Formal Education	Single	VCT	Underweight	Not Available	Who Stage 3 Adult	District Periphery
1947	0	I CD4+ Cell Count < 350	2015	Female Pregnant/Lactating	20-24	Secondar or More	Living With Partner	Any Maternal Child Health	Overweight	Not Available	Who Stage 1 Adult	District Capital
1949	1	I CD4+ Cell Count < 350	2013	Female Pregnant/Lactating	15-19	Primary	Single	Any Maternal Child Health	Normalweight	Not Available	Who Stage 1 Adult	District Capital
1996	1	I CD4+ Cell Count < 350	2013	Male	20-24	Primary	Living With Partner	VCT	Normalweight	< 500	Who Stage 1 Adult	District Capital
2012	1	I CD4+ Cell Count < 350	2013	Female Non-Pregnant/Non-Lactating	20-24	Secondar or More	Single	VCT	Underweight	< 350	Who Stage 3 Adult	District Capital
2041	1	I CD4+ Cell Count < 350	2015	Female Pregnant/Lactating	20-24	Secondar or More	Living With Partner	Any Maternal Child Health	Normalweight	>=500	Who Stage 1 Adult	District Capital
2061	0	I CD4+ Cell Count < 350	2013	Male	20-24	No Formal Education	Single	VCT	Underweight	< 200	Who Stage 3 Adult	District Capital
2108	1	I CD4+ Cell Count < 350	2013	Female Pregnant/Lactating	20-24	Primary	Single	Any Maternal Child Health	Normalweight	Not Available	Who Stage 3 Adult	District Periphery
2118	0	I CD4+ Cell Count < 350	2015	Female Pregnant/Lactating	20-24	Secondar or More	Single	VCT	Overweight	Not Available	Who Stage 2 Adult	District Periphery
2140	1	I CD4+ Cell Count < 350	2013	Female Non-Pregnant/Non-Lactating	15-19	Primary	Single	VCT	Underweight	< 350	Who Stage 1 Adult	District Capital
2157	1	I CD4+ Cell Count < 350	2013	Female Non-Pregnant/Non-Lactating	15-19	No Formal Education	Single	VCT	Underweight	< 200	Who Stage 2 Adult	District Capital
2214	1	I CD4+ Cell Count < 350	2014	Female Pregnant/Lactating	20-24	Not Available	Living With Partner	Any Maternal Child Health	Underweight	Not Available	Who Stage 3 Adult	District Periphery
2238	0	I CD4+ Cell Count < 350	2014	Female Non-Pregnant/Non-Lactating	20-24	Secondar or More	Single	VCT	Normalweight	< 200	Who Stage 1 Adult	District Capital
2246	1	I CD4+ Cell Count < 350	2014	Female Non-Pregnant/Non-Lactating	20-24	Secondar or More	Single	VCT	Normalweight	< 350	Who Stage 3 Adult	District Capital
2303	1	I CD4+ Cell Count < 350	2014	Female Pregnant/Lactating	20-24	Not Available	Not Available	VCT	Normalweight	< 350	Who Stage 1 Adult	District Capital
2321	1	I CD4+ Cell Count < 350	2013	Male	20-24	Secondar or More	Living With Partner	VCT	Normalweight	< 500	Who Stage 1 Adult	District Periphery
2338	1	I CD4+ Cell Count < 350	2013	Female Non-Pregnant/Non-Lactating	20-24	No Formal Education	Living With Partner	VCT	Normalweight	Not Available	Who Stage 3 Adult	District Periphery
2342	0	I CD4+ Cell Count < 350	2014	Female Pregnant/Lactating	20-24	Primary	Living With Partner	Any Maternal Child Health	Normalweight	Not Available	Who Stage 1 Adult	District Capital
2344	0	II CD4+ Cell Count < 500	2016	Female Non-Pregnant/Non-Lactating	20-24	Not Available	Not Available	Any Maternal Child Health	Underweight	Not Available	Who Stage 3 Adult	District Capital
2351	1	I CD4+ Cell Count < 350	2013	Female Non-Pregnant/Non-Lactating	15-19	Not Available	Not Available	VCT	Normalweight	< 500	Who Stage 1 Adult	District Capital
2357	0	I CD4+ Cell Count < 350	2013	Female Non-Pregnant/Non-Lactating	20-24	Not Available	Not Available	PITC	Normalweight	< 200	Who Stage 1 Adult	District Capital
2381	1	I CD4+ Cell Count < 350	2013	Female Non-Pregnant/Non-Lactating	20-24	Secondar or More	Single	VCT	Normalweight	< 100	Who Stage 1 Adult	District Capital
2392	0	I CD4+ Cell Count < 350	2013	Male	20-24	Primary	Married	Others	Normalweight	< 200	Who Stage 4 Adult	District Periphery
2395	0	I CD4+ Cell Count < 350	2013	Female Pregnant/Lactating	15-19	Not Available	Not Available	Any Maternal Child Health	Not Available	Not Available	Who Stage 1 Adult	District Capital
2397	0	I CD4+ Cell Count < 350	2013	Female Non-Pregnant/Non-Lactating	15-19	Not Available	Not Available	Others	Normalweight	< 500	Who Stage 1 Adult	District Capital
2403	1	I CD4+ Cell Count < 350	2013	Female Non-Pregnant/Non-Lactating	20-24	Secondar or More	Living With Partner	Any Maternal Child Health	Normalweight	< 350	Who Stage 1 Adult	District Capital
2408	1	I CD4+ Cell Count < 350	2013	Female Non-Pregnant/Non-Lactating	20-24	Primary	Not Available	VCT	Normalweight	< 100	Who Stage 1 Adult	District Capital
2409	1	I CD4+ Cell Count < 350	2013	Female Pregnant/Lactating	20-24	Secondar or More	Living With Partner	Any Maternal Child Health	Overweight	< 350	Who Stage 1 Adult	District Capital
2416	1	I CD4+ Cell Count < 350	2013	Female Non-Pregnant/Non-Lactating	20-24	Not Available	Not Available	VCT	Underweight	< 500	Who Stage 3 Adult	District Capital
2443	1	II CD4+ Cell Count < 500	2016	Female Pregnant/Lactating	20-24	Primary	Living With Partner	Any Maternal Child Health	Normalweight	>=500	Who Stage 1 Adult	District Periphery
2474	1	I CD4+ Cell Count < 350	2014	Male	20-24	Not Available	Not Available	VCT	Underweight	< 350	Who Stage 3 Adult	District Capital
2480	1	I CD4+ Cell Count < 350	2013	Female Non-Pregnant/Non-Lactating	20-24	Primary	Living With Partner	VCT	Normalweight	< 350	Who Stage 1 Adult	District Capital
2496	0	I CD4+ Cell Count < 350	2013	Male	15-19	Primary	Living With Partner	VCT	Normalweight	< 500	Who Stage 1 Adult	District Capital
2503	1	I CD4+ Cell Count < 350	2013	Male	20-24	Primary	Living With Partner	VCT	Normalweight	Not Available	Who Stage 2 Adult	District Capital
2504	1	I CD4+ Cell Count < 350	2013	Female Non-Pregnant/Non-Lactating	20-24	Secondar or More	Living With Partner	Any Maternal Child Health	Normalweight	Not Available	Who Stage 1 Adult	District Capital
2517	1	I CD4+ Cell Count < 350	2015	Female Non-Pregnant/Non-Lactating	15-19	Primary	Married	Others	Normalweight	Not Available	Who Stage 2 Adult	District Capital
2524	1	I CD4+ Cell Count < 350	2013	Male	15-19	Primary	Single	Others	Underweight	Not Available	Who Stage 1 Adult	District Capital
2589	1	I CD4+ Cell Count < 350	2013	Male	20-24	Secondar or More	Single	Others	Normalweight	< 500	Who Stage 3 Adult	District Capital
2592	1	I CD4+ Cell Count < 350	2014	Female Pregnant/Lactating	20-24	Not Available	Not Available	Any Maternal Child Health	Normalweight	>=500	Who Stage 1 Adult	District Capital
2638	1	I CD4+ Cell Count < 350	2013	Female Non-Pregnant/Non-Lactating	20-24	Not Available	Not Available	VCT	Normalweight	< 350	Who Stage 1 Adult	District Capital
2645	1	II CD4+ Cell Count < 500	2016	Female Pregnant/Lactating	20-24	Not Available	Not Available	Any Maternal Child Health	Normalweight	>=500	Who Stage 1 Adult	District Capital
2686	1	I CD4+ Cell Count < 350	2016	Female Pregnant/Lactating	20-24	Not Available	Married	Any Maternal Child Health	Normalweight	Not Available	Who Stage 1 Adult	District Capital
2692	0	II CD4+ Cell Count < 500	2016	Female Pregnant/Lactating	20-24	Not Available	Not Available	Any Maternal Child Health	Normalweight	Not Available	Who Stage 1 Adult	District Capital
2705	1	I CD4+ Cell Count < 350	2013	Male	20-24	Primary	Single	VCT	Underweight	< 100	Who Stage 1 Adult	District Capital
2710	1	I CD4+ Cell Count < 350	2013	Female Non-Pregnant/Non-Lactating	20-24	Primary	Living With Partner	VCT	Normalweight	< 350	Who Stage 1 Adult	District Capital
2712	1	I CD4+ Cell Count < 350	2013	Female Non-Pregnant/Non-Lactating	20-24	No Formal Education	Living With Partner	VCT	Normalweight	Not Available	Who Stage 1 Adult	District Periphery
2727	1	I CD4+ Cell Count < 350	2013	Female Non-Pregnant/Non-Lactating	15-19	Primary	Single	VCT	Normalweight	< 100	Who Stage 2 Adult	District Capital
2734	1	I CD4+ Cell Count < 350	2013	Female Non-Pregnant/Non-Lactating	20-24	Primary	Living With Partner	Others	Normalweight	< 200	Who Stage 1 Adult	District Capital
2737	1	I CD4+ Cell Count < 350	2013	Female Non-Pregnant/Non-Lactating	20-24	Primary	Single	Others	Underweight	< 500	Who Stage 4 Adult	District Capital
2742	0	I CD4+ Cell Count < 350	2013	Female Non-Pregnant/Non-Lactating	15-19	Primary	Single	VCT	Not Available	Not Available	Who Stage 1 Adult	District Capital
2761	1	I CD4+ Cell Count < 350	2013	Male	20-24	Primary	Living With Partner	VCT	Underweight	< 100	Who Stage 1 Adult	District Capital
2768	1	I CD4+ Cell Count < 350	2015	Female Non-Pregnant/Non-Lactating	20-24	Primary	Single	Others	Normalweight	< 350	Who Stage 2 Adult	District Capital
2818	1	II CD4+ Cell Count < 500	2016	Female Pregnant/Lactating	20-24	No Formal Education	Living With Partner	Any Maternal Child Health	Normalweight	< 500	Who Stage 1 Adult	District Capital
2834	0	I CD4+ Cell Count < 350	2013	Male	20-24	Not Available	Single	VCT	Normalweight	< 200	Who Stage 1 Adult	District Capital
2841	1	I CD4+ Cell Count < 350	2013	Male	20-24	Not Available	Not Available	VCT	Underweight	< 500	Who Stage 3 Adult	District Capital
2842	0	I CD4+ Cell Count < 350	2014	Female Pregnant/Lactating	20-24	Not Available	Not Available	VCT	Normalweight	Not Available	Who Stage 1 Adult	District Capital
2875	0	I CD4+ Cell Count < 350	2013	Male	20-24	Not Available	Not Available	PITC	Underweight	< 200	Who Stage 1 Adult	District Capital
2904	1	I CD4+ Cell Count < 350	2014	Male	20-24	Primary	Not Available	VCT	Underweight	< 100	Who Stage 1 Adult	District Capital
2930	0	II CD4+ Cell Count < 500	2016	Female Pregnant/Lactating	20-24	Primary	Single	Any Maternal Child Health	Normalweight	< 350	Who Stage 1 Adult	District Capital
2931	0	I CD4+ Cell Count < 350	2013	Female Non-Pregnant/Non-Lactating	20-24	Not Available	Not Available	Others	Not Available	Not Available	Who Stage 3 Adult	District Capital
2933	0	I CD4+ Cell Count < 350	2013	Female Non-Pregnant/Non-Lactating	20-24	Primary	Living With Partner	Others	Underweight	< 350	Who Stage 3 Adult	District Capital
2965	1	I CD4+ Cell Count < 350	2015	Female Pregnant/Lactating	15-19	Secondar or More	Living With Partner	Any Maternal Child Health	Underweight	>=500	Who Stage 1 Adult	District Capital
2992	0	I CD4+ Cell Count < 350	2013	Female Non-Pregnant/Non-Lactating	20-24	Not Available	Not Available	PITC	Underweight	< 100	Who Stage 1 Adult	District Capital
2995	1	I CD4+ Cell Count < 350	2013	Male	15-19	Primary	Not Available	Others	Underweight	>=500	Who Stage 3 Adult	District Capital
3019	1	I CD4+ Cell Count < 350	2016	Female Pregnant/Lactating	20-24	Primary	Single	Any Maternal Child Health	Normalweight	< 500	Who Stage 1 Adult	District Capital
3020	1	I CD4+ Cell Count < 350	2013	Male	15-19	Secondar or More	Living With Partner	VCT	Normalweight	< 200	Who Stage 3 Adult	District Capital
3031	0	I CD4+ Cell Count < 350	2013	Female Pregnant/Lactating	15-19	Primary	Living With Partner	Any Maternal Child Health	Normalweight	Not Available	Who Stage 1 Adult	District Capital
3037	1	I CD4+ Cell Count < 350	2014	Male	15-19	Primary	Single	VCT	Normalweight	Not Available	Who Stage 1 Adult	District Capital
3044	1	I CD4+ Cell Count < 350	2013	Female Non-Pregnant/Non-Lactating	15-19	Primary	Single	Others	Normalweight	< 100	Who Stage 1 Adult	District Capital
3070	0	I CD4+ Cell Count < 350	2013	Female Non-Pregnant/Non-Lactating	20-24	Not Available	Living With Partner	Others	Underweight	Not Available	Who Stage 3 Adult	District Capital
3086	1	I CD4+ Cell Count < 350	2013	Male	20-24	Primary	Married	VCT	Underweight	< 350	Who Stage 3 Adult	District Capital
3090	1	I CD4+ Cell Count < 350	2014	Female Non-Pregnant/Non-Lactating	20-24	Primary	Married	VCT	Underweight	< 350	Who Stage 1 Adult	District Capital
3106	1	I CD4+ Cell Count < 350	2015	Female Non-Pregnant/Non-Lactating	15-19	Primary	Living With Partner	Any Maternal Child Health	Normalweight	>=500	Who Stage 1 Adult	District Capital
3121	1	I CD4+ Cell Count < 350	2014	Female Pregnant/Lactating	15-19	Not Available	Not Available	Any Maternal Child Health	Normalweight	>=500	Who Stage 1 Adult	District Capital
3133	0	II CD4+ Cell Count < 500	2016	Female Pregnant/Lactating	20-24	Not Available	Not Available	Others	Normalweight	Not Available	Who Stage 1 Adult	District Capital
3134	0	I CD4+ Cell Count < 350	2014	Female Pregnant/Lactating	20-24	Not Available	Not Available	Any Maternal Child Health	Normalweight	Not Available	Who Stage 1 Adult	District Capital
3138	0	I CD4+ Cell Count < 350	2013	Female Non-Pregnant/Non-Lactating	15-19	Not Available	Living With Partner	VCT	Normalweight	< 350	Who Stage 1 Adult	District Capital
3158	0	I CD4+ Cell Count < 350	2013	Female Non-Pregnant/Non-Lactating	20-24	Not Available	Not Available	VCT	Underweight	< 100	Who Stage 3 Adult	District Capital
3177	0	I CD4+ Cell Count < 350	2013	Female Non-Pregnant/Non-Lactating	20-24	Primary	Living With Partner	VCT	Normalweight	< 350	Who Stage 2 Adult	District Capital
3200	1	I CD4+ Cell Count < 350	2015	Female Pregnant/Lactating	20-24	Secondar or More	Living With Partner	Any Maternal Child Health	Normalweight	< 350	Who Stage 1 Adult	District Capital
3216	0	I CD4+ Cell Count < 350	2015	Female Pregnant/Lactating	15-19	Primary	Living With Partner	Others	Normalweight	< 500	Who Stage 1 Adult	District Capital
3219	0	I CD4+ Cell Count < 350	2013	Female Pregnant/Lactating	15-19	Not Available	Not Available	Any Maternal Child Health	Normalweight	Not Available	Who Stage 1 Adult	District Capital
3267	0	I CD4+ Cell Count < 350	2015	Female Pregnant/Lactating	20-24	Not Available	Not Available	Any Maternal Child Health	Normalweight	Not Available	Who Stage 3 Adult	District Periphery
3285	1	I CD4+ Cell Count < 350	2014	Female Pregnant/Lactating	20-24	Primary	Single	Any Maternal Child Health	Underweight	Not Available	Who Stage 3 Adult	District Capital
3287	0	I CD4+ Cell Count < 350	2014	Female Non-Pregnant/Non-Lactating	20-24	No Formal Education	Single	Any Maternal Child Health	Normalweight	Not Available	Who Stage 2 Adult	District Capital
3289	0	I CD4+ Cell Count < 350	2015	Female Pregnant/Lactating	20-24	Secondar or More	Living With Partner	Any Maternal Child Health	Normalweight	< 350	Who Stage 1 Adult	District Capital
3300	1	I CD4+ Cell Count < 350	2013	Female Non-Pregnant/Non-Lactating	20-24	Secondar or More	Living With Partner	Any Maternal Child Health	Not Available	< 350	Who Stage 3 Adult	District Capital
3303	1	I CD4+ Cell Count < 350	2013	Female Pregnant/Lactating	20-24	Secondar or More	Living With Partner	Any Maternal Child Health	Normalweight	< 350	Who Stage 1 Adult	District Capital
3305	1	I CD4+ Cell Count < 350	2014	Female Pregnant/Lactating	20-24	Primary	Living With Partner	Any Maternal Child Health	Underweight	Not Available	Who Stage 1 Adult	District Capital
3311	0	I CD4+ Cell Count < 350	2014	Female Pregnant/Lactating	20-24	Primary	Living With Partner	Any Maternal Child Health	Overweight	>=500	Who Stage 1 Adult	District Capital
3324	1	I CD4+ Cell Count < 350	2014	Female Pregnant/Lactating	20-24	Not Available	Not Available	Any Maternal Child Health	Underweight	< 100	Who Stage 3 Adult	District Capital
3341	1	I CD4+ Cell Count < 350	2014	Female Non-Pregnant/Non-Lactating	20-24	Primary	Living With Partner	Any Maternal Child Health	Normalweight	< 350	Who Stage 1 Adult	District Capital
3459	1	I CD4+ Cell Count < 350	2015	Female Pregnant/Lactating	20-24	Primary	Living With Partner	Any Maternal Child Health	Normalweight	< 350	Who Stage 2 Adult	District Capital
3464	0	I CD4+ Cell Count < 350	2015	Female Pregnant/Lactating	15-19	Primary	Living With Partner	Others	Normalweight	Not Available	Who Stage 1 Adult	District Capital
3477	1	I CD4+ Cell Count < 350	2014	Female Pregnant/Lactating	15-19	Primary	Living With Partner	Any Maternal Child Health	Underweight	< 350	Who Stage 3 Adult	District Capital
3478	1	I CD4+ Cell Count < 350	2015	Female Pregnant/Lactating	20-24	Primary	Living With Partner	Any Maternal Child Health	Overweight	>=500	Who Stage 1 Adult	District Capital
3479	1	I CD4+ Cell Count < 350	2015	Female Pregnant/Lactating	20-24	Secondar or More	Living With Partner	Any Maternal Child Health	Normalweight	< 200	Who Stage 1 Adult	District Capital
3519	1	I CD4+ Cell Count < 350	2015	Female Pregnant/Lactating	20-24	Not Available	Not Available	Others	Not Available	< 500	Who Stage 2 Adult	District Capital
3544	0	I CD4+ Cell Count < 350	2014	Female Non-Pregnant/Non-Lactating	15-19	Not Available	Not Available	Any Maternal Child Health	Normalweight	Not Available	Who Stage 1 Adult	District Capital
3552	1	I CD4+ Cell Count < 350	2013	Female Pregnant/Lactating	20-24	Primary	Single	Any Maternal Child Health	Normalweight	>=500	Who Stage 1 Adult	District Capital
3554	1	I CD4+ Cell Count < 350	2014	Female Non-Pregnant/Non-Lactating	20-24	Not Available	Not Available	Any Maternal Child Health	Normalweight	Not Available	Who Stage 1 Adult	District Capital
3572	0	II CD4+ Cell Count < 500	2016	Female Pregnant/Lactating	20-24	Primary	Single	Any Maternal Child Health	Normalweight	< 500	Who Stage 3 Adult	District Capital
3573	1	II CD4+ Cell Count < 500	2016	Female Pregnant/Lactating	20-24	Not Available	Not Available	Any Maternal Child Health	Underweight	< 500	Who Stage 1 Adult	District Capital
3595	0	I CD4+ Cell Count < 350	2014	Female Pregnant/Lactating	20-24	Not Available	Not Available	Any Maternal Child Health	Normalweight	Not Available	Who Stage 1 Adult	District Capital
3604	1	I CD4+ Cell Count < 350	2013	Female Pregnant/Lactating	20-24	Primary	Living With Partner	Any Maternal Child Health	Normalweight	>=500	Who Stage 1 Adult	District Capital
3607	1	I CD4+ Cell Count < 350	2013	Female Pregnant/Lactating	15-19	Primary	Living With Partner	Any Maternal Child Health	Normalweight	< 200	Who Stage 1 Adult	District Capital
3608	1	I CD4+ Cell Count < 350	2013	Female Pregnant/Lactating	20-24	Primary	Living With Partner	Any Maternal Child Health	Underweight	< 200	Who Stage 1 Adult	District Capital
3611	0	I CD4+ Cell Count < 350	2013	Female Pregnant/Lactating	20-24	Secondar or More	Living With Partner	Any Maternal Child Health	Normalweight	Not Available	Who Stage 1 Adult	District Capital
3616	0	I CD4+ Cell Count < 350	2013	Female Pregnant/Lactating	15-19	No Formal Education	Living With Partner	Any Maternal Child Health	Normalweight	< 500	Who Stage 1 Adult	District Capital
4050	0	I CD4+ Cell Count < 350	2013	Female Non-Pregnant/Non-Lactating	20-24	Not Available	Not Available	Any Maternal Child Health	Normalweight	Not Available	Who Stage 1 Adult	District Capital
4845	1	I CD4+ Cell Count < 350	2014	Female Pregnant/Lactating	20-24	Primary	Single	PITC	Normalweight	Not Available	Who Stage 1 Adult	District Capital
5432	1	I CD4+ Cell Count < 350	2014	Female Pregnant/Lactating	20-24	Not Available	Married	Any Maternal Child Health	Normalweight	< 500	Who Stage 1 Adult	District Capital
5557	1	I CD4+ Cell Count < 350	2013	Female Non-Pregnant/Non-Lactating	20-24	Secondar or More	Living With Partner	PITC	Underweight	Not Available	Who Stage 1 Adult	District Capital
5755	1	I CD4+ Cell Count < 350	2013	Female Non-Pregnant/Non-Lactating	15-19	Primary	Single	PITC	Normalweight	< 350	Who Stage 3 Adult	District Capital
5792	1	I CD4+ Cell Count < 350	2013	Female Non-Pregnant/Non-Lactating	20-24	Not Available	Living With Partner	PITC	Normalweight	Not Available	Who Stage 2 Adult	District Periphery
5793	1	I CD4+ Cell Count < 350	2015	Female Pregnant/Lactating	20-24	No Formal Education	Living With Partner	Any Maternal Child Health	Normalweight	Not Available	Who Stage 1 Adult	District Periphery
5831	1	I CD4+ Cell Count < 350	2014	Female Non-Pregnant/Non-Lactating	15-19	Not Available	Not Available	Others	Not Available	>=500	Who Stage 2 Adult	District Capital
5971	1	I CD4+ Cell Count < 350	2014	Female Pregnant/Lactating	20-24	No Formal Education	Living With Partner	Others	Normalweight	< 350	Who Stage 1 Adult	District Periphery
5987	0	I CD4+ Cell Count < 350	2013	Female Non-Pregnant/Non-Lactating	20-24	No Formal Education	Single	Others	Underweight	< 100	Who Stage 1 Adult	District Periphery
6073	0	I CD4+ Cell Count < 350	2013	Female Pregnant/Lactating	20-24	Secondar or More	Single	Others	Normalweight	< 350	Who Stage 2 Adult	District Periphery
6123	1	I CD4+ Cell Count < 350	2013	Female Pregnant/Lactating	20-24	Primary	Living With Partner	Any Maternal Child Health	Normalweight	Not Available	Who Stage 1 Adult	District Capital
6339	1	I CD4+ Cell Count < 350	2013	Male	20-24	Primary	Single	PITC	Normalweight	< 200	Who Stage 1 Adult	District Periphery
6399	0	I CD4+ Cell Count < 350	2013	Female Pregnant/Lactating	20-24	Primary	Living With Partner	Any Maternal Child Health	Overweight	< 500	Who Stage 1 Adult	District Capital
6639	1	I CD4+ Cell Count < 350	2016	Female Pregnant/Lactating	20-24	No Formal Education	Living With Partner	Any Maternal Child Health	Normalweight	Not Available	Who Stage 2 Adult	District Periphery
6677	1	I CD4+ Cell Count < 350	2015	Male	20-24	Not Available	Not Available	Others	Not Available	< 350	Who Stage 1 Adult	District Capital
6830	1	I CD4+ Cell Count < 350	2013	Female Pregnant/Lactating	20-24	Primary	Living With Partner	Any Maternal Child Health	Underweight	< 200	Who Stage 3 Adult	District Capital
6855	0	I CD4+ Cell Count < 350	2013	Female Pregnant/Lactating	20-24	Primary	Living With Partner	VCT	Not Available	>=500	Who Stage 3 Adult	District Periphery
6898	1	I CD4+ Cell Count < 350	2013	Female Pregnant/Lactating	20-24	Primary	Living With Partner	Any Maternal Child Health	Normalweight	< 350	Who Stage 1 Adult	District Capital
7146	0	I CD4+ Cell Count < 350	2013	Female Non-Pregnant/Non-Lactating	20-24	No Formal Education	Single	PITC	Underweight	Not Available	Who Stage 3 Adult	District Periphery
7147	0	I CD4+ Cell Count < 350	2015	Female Pregnant/Lactating	20-24	No Formal Education	Living With Partner	Any Maternal Child Health	Normalweight	< 200	Who Stage 1 Adult	District Capital
7299	1	I CD4+ Cell Count < 350	2013	Female Non-Pregnant/Non-Lactating	20-24	Primary	Living With Partner	Any Maternal Child Health	Normalweight	< 200	Who Stage 1 Adult	District Periphery
7487	1	I CD4+ Cell Count < 350	2014	Female Pregnant/Lactating	20-24	Primary	Living With Partner	Any Maternal Child Health	Normalweight	Not Available	Who Stage 1 Adult	District Capital
7500	1	I CD4+ Cell Count < 350	2013	Female Pregnant/Lactating	20-24	Secondar or More	Single	Any Maternal Child Health	Normalweight	< 350	Who Stage 1 Adult	District Capital
7529	0	I CD4+ Cell Count < 350	2014	Female Non-Pregnant/Non-Lactating	20-24	Primary	Single	PITC	Underweight	Not Available	Who Stage 3 Adult	District Capital
7533	1	I CD4+ Cell Count < 350	2014	Female Pregnant/Lactating	20-24	No Formal Education	Living With Partner	Any Maternal Child Health	Overweight	Not Available	Who Stage 1 Adult	District Capital
7567	0	I CD4+ Cell Count < 350	2014	Female Pregnant/Lactating	20-24	Secondar or More	Single	PITC	Underweight	Not Available	Who Stage 1 Adult	District Periphery
7650	1	I CD4+ Cell Count < 350	2014	Female Pregnant/Lactating	20-24	No Formal Education	Living With Partner	Any Maternal Child Health	Underweight	Not Available	Who Stage 1 Adult	District Capital
7654	1	I CD4+ Cell Count < 350	2013	Female Pregnant/Lactating	20-24	Primary	Living With Partner	Any Maternal Child Health	Underweight	>=500	Who Stage 1 Adult	District Capital
7740	0	I CD4+ Cell Count < 350	2013	Female Non-Pregnant/Non-Lactating	20-24	Primary	Living With Partner	Any Maternal Child Health	Underweight	< 200	Who Stage 1 Adult	District Capital
7773	1	I CD4+ Cell Count < 350	2014	Female Pregnant/Lactating	20-24	No Formal Education	Living With Partner	Any Maternal Child Health	Normalweight	< 350	Who Stage 1 Adult	District Capital
7801	0	I CD4+ Cell Count < 350	2014	Female Non-Pregnant/Non-Lactating	20-24	Primary	Living With Partner	Any Maternal Child Health	Normalweight	Not Available	Who Stage 1 Adult	District Capital
7898	0	I CD4+ Cell Count < 350	2015	Female Pregnant/Lactating	20-24	Primary	Living With Partner	Any Maternal Child Health	Underweight	>=500	Who Stage 3 Adult	District Periphery
7952	0	I CD4+ Cell Count < 350	2015	Male	20-24	Primary	Not Available	PITC	Underweight	Not Available	Who Stage 3 Adult	District Periphery
7992	1	I CD4+ Cell Count < 350	2013	Female Pregnant/Lactating	15-19	Primary	Single	Others	Normalweight	< 500	Who Stage 2 Adult	District Periphery
7999	0	I CD4+ Cell Count < 350	2014	Female Pregnant/Lactating	20-24	Primary	Living With Partner	Any Maternal Child Health	Normalweight	< 350	Who Stage 1 Adult	District Capital
8007	0	II CD4+ Cell Count < 500	2016	Female Non-Pregnant/Non-Lactating	20-24	No Formal Education	Single	PITC	Normalweight	< 500	Who Stage 1 Adult	District Capital
8020	1	I CD4+ Cell Count < 350	2016	Female Pregnant/Lactating	20-24	Primary	Single	Any Maternal Child Health	Not Available	>=500	Who Stage 1 Adult	District Periphery
8034	1	I CD4+ Cell Count < 350	2015	Female Pregnant/Lactating	20-24	No Formal Education	Living With Partner	Any Maternal Child Health	Normalweight	>=500	Who Stage 1 Adult	District Periphery
8056	1	I CD4+ Cell Count < 350	2013	Female Pregnant/Lactating	20-24	Primary	Single	Any Maternal Child Health	Normalweight	>=500	Who Stage 1 Adult	District Capital
8098	1	I CD4+ Cell Count < 350	2015	Female Pregnant/Lactating	20-24	Primary	Living With Partner	Any Maternal Child Health	Normalweight	>=500	Who Stage 1 Adult	District Periphery
8156	0	I CD4+ Cell Count < 350	2014	Female Pregnant/Lactating	20-24	Primary	Living With Partner	Any Maternal Child Health	Normalweight	< 350	Who Stage 1 Adult	District Capital
8168	0	I CD4+ Cell Count < 350	2015	Female Non-Pregnant/Non-Lactating	20-24	Primary	Living With Partner	PITC	Normalweight	< 200	Who Stage 1 Adult	District Capital
8214	1	I CD4+ Cell Count < 350	2013	Female Non-Pregnant/Non-Lactating	20-24	No Formal Education	Living With Partner	VCT	Underweight	Not Available	Who Stage 3 Adult	District Periphery
8307	1	I CD4+ Cell Count < 350	2016	Female Non-Pregnant/Non-Lactating	20-24	Primary	Living With Partner	VCT	Normalweight	< 500	Who Stage 1 Adult	District Capital
8476	1	I CD4+ Cell Count < 350	2015	Female Non-Pregnant/Non-Lactating	20-24	Primary	Living With Partner	PITC	Underweight	< 200	Who Stage 1 Adult	District Capital
8548	1	I CD4+ Cell Count < 350	2016	Female Pregnant/Lactating	20-24	No Formal Education	Single	Any Maternal Child Health	Normalweight	< 350	Who Stage 1 Adult	District Periphery
8609	1	I CD4+ Cell Count < 350	2013	Female Non-Pregnant/Non-Lactating	20-24	No Formal Education	Single	PITC	Normalweight	< 350	Who Stage 1 Adult	District Periphery
8685	1	I CD4+ Cell Count < 350	2013	Female Non-Pregnant/Non-Lactating	15-19	Primary	Living With Partner	Others	Underweight	< 100	Who Stage 2 Adult	District Periphery
8701	0	I CD4+ Cell Count < 350	2014	Female Pregnant/Lactating	20-24	No Formal Education	Living With Partner	Any Maternal Child Health	Normalweight	Not Available	Who Stage 3 Adult	District Capital
8836	1	I CD4+ Cell Count < 350	2015	Female Non-Pregnant/Non-Lactating	20-24	Primary	Living With Partner	PITC	Normalweight	Not Available	Who Stage 1 Adult	District Capital
8846	1	I CD4+ Cell Count < 350	2015	Female Non-Pregnant/Non-Lactating	20-24	Primary	Living With Partner	Any Maternal Child Health	Normalweight	>=500	Who Stage 1 Adult	District Capital
8970	0	I CD4+ Cell Count < 350	2014	Female Non-Pregnant/Non-Lactating	20-24	Primary	Living With Partner	VCT	Overweight	< 350	Who Stage 1 Adult	District Capital
9013	1	I CD4+ Cell Count < 350	2014	Female Pregnant/Lactating	15-19	Primary	Living With Partner	Any Maternal Child Health	Overweight	>=500	Who Stage 1 Adult	District Capital
9065	1	I CD4+ Cell Count < 350	2014	Female Pregnant/Lactating	20-24	Primary	Living With Partner	Any Maternal Child Health	Normalweight	< 350	Who Stage 1 Adult	District Capital
9092	1	I CD4+ Cell Count < 350	2013	Female Non-Pregnant/Non-Lactating	20-24	Primary	Living With Partner	PITC	Normalweight	< 350	Who Stage 1 Adult	District Capital
9175	1	I CD4+ Cell Count < 350	2014	Female Pregnant/Lactating	15-19	Not Available	Not Available	Any Maternal Child Health	Normalweight	Not Available	Who Stage 2 Adult	District Capital
9180	1	I CD4+ Cell Count < 350	2014	Female Pregnant/Lactating	20-24	Primary	Living With Partner	PITC	Normalweight	Not Available	Who Stage 1 Adult	District Capital
9254	1	I CD4+ Cell Count < 350	2013	Female Non-Pregnant/Non-Lactating	20-24	No Formal Education	Living With Partner	PITC	Normalweight	< 350	Who Stage 2 Adult	District Periphery
9302	1	I CD4+ Cell Count < 350	2014	Female Pregnant/Lactating	20-24	Primary	Living With Partner	Any Maternal Child Health	Normalweight	< 200	Who Stage 1 Adult	District Capital
9407	1	I CD4+ Cell Count < 350	2014	Female Non-Pregnant/Non-Lactating	20-24	Primary	Living With Partner	VCT	Underweight	< 350	Who Stage 1 Adult	District Periphery
9414	1	I CD4+ Cell Count < 350	2015	Female Non-Pregnant/Non-Lactating	20-24	Primary	Living With Partner	Any Maternal Child Health	Normalweight	< 350	Who Stage 2 Adult	District Capital
9432	1	I CD4+ Cell Count < 350	2014	Female Pregnant/Lactating	20-24	Primary	Single	VCT	Normalweight	Not Available	Who Stage 1 Adult	District Capital
9518	1	I CD4+ Cell Count < 350	2013	Female Non-Pregnant/Non-Lactating	20-24	Primary	Living With Partner	VCT	Underweight	Not Available	Who Stage 1 Adult	District Periphery
9536	1	II CD4+ Cell Count < 500	2016	Female Pregnant/Lactating	20-24	No Formal Education	Living With Partner	Any Maternal Child Health	Normalweight	< 350	Who Stage 1 Adult	District Periphery
9545	0	I CD4+ Cell Count < 350	2014	Female Pregnant/Lactating	20-24	No Formal Education	Living With Partner	Others	Normalweight	>=500	Who Stage 1 Adult	District Periphery
9552	1	I CD4+ Cell Count < 350	2013	Female Non-Pregnant/Non-Lactating	20-24	No Formal Education	Living With Partner	Any Maternal Child Health	Normalweight	< 200	Who Stage 3 Adult	District Periphery
9601	1	I CD4+ Cell Count < 350	2014	Female Non-Pregnant/Non-Lactating	20-24	No Formal Education	Single	VCT	Underweight	< 500	Who Stage 3 Adult	District Periphery
9608	0	I CD4+ Cell Count < 350	2016	Female Pregnant/Lactating	20-24	Secondar or More	Single	Any Maternal Child Health	Normalweight	< 500	Who Stage 1 Adult	District Periphery
9609	1	I CD4+ Cell Count < 350	2015	Male	20-24	Primary	Single	VCT	Normalweight	< 100	Who Stage 2 Adult	District Capital
9668	0	I CD4+ Cell Count < 350	2013	Male	15-19	Not Available	Not Available	Others	Normalweight	Not Available	Who Stage 2 Adult	District Periphery
9669	1	I CD4+ Cell Count < 350	2013	Male	20-24	Secondar or More	Single	VCT	Normalweight	< 350	Who Stage 1 Adult	District Periphery
9674	1	I CD4+ Cell Count < 350	2013	Female Non-Pregnant/Non-Lactating	20-24	No Formal Education	Single	VCT	Underweight	Not Available	Who Stage 1 Adult	District Periphery
9681	0	I CD4+ Cell Count < 350	2014	Female Pregnant/Lactating	20-24	Secondar or More	Single	Any Maternal Child Health	Normalweight	>=500	Who Stage 1 Adult	District Capital
9712	0	I CD4+ Cell Count < 350	2013	Male	20-24	Not Available	Not Available	VCT	Normalweight	< 100	Who Stage 1 Adult	District Capital
9718	0	I CD4+ Cell Count < 350	2013	Female Non-Pregnant/Non-Lactating	20-24	No Formal Education	Living With Partner	Others	Not Available	< 350	Who Stage 2 Adult	District Periphery
9772	0	I CD4+ Cell Count < 350	2013	Male	20-24	Primary	Living With Partner	VCT	Underweight	>=500	Who Stage 3 Adult	District Capital
9778	0	I CD4+ Cell Count < 350	2013	Female Pregnant/Lactating	15-19	Primary	Living With Partner	Any Maternal Child Health	Normalweight	< 500	Who Stage 1 Adult	District Capital
9794	1	I CD4+ Cell Count < 350	2013	Female Pregnant/Lactating	20-24	Secondar or More	Single	Any Maternal Child Health	Normalweight	< 350	Who Stage 1 Adult	District Capital
9810	1	I CD4+ Cell Count < 350	2013	Female Pregnant/Lactating	20-24	Primary	Single	Any Maternal Child Health	Underweight	>=500	Who Stage 1 Adult	District Capital
9821	0	I CD4+ Cell Count < 350	2013	Male	20-24	Primary	Living With Partner	Any Maternal Child Health	Not Available	< 100	Who Stage 1 Adult	District Capital
9822	1	I CD4+ Cell Count < 350	2013	Female Non-Pregnant/Non-Lactating	20-24	Not Available	Not Available	Others	Normalweight	>=500	Who Stage 1 Adult	District Periphery
9823	1	I CD4+ Cell Count < 350	2013	Female Pregnant/Lactating	20-24	No Formal Education	Living With Partner	Any Maternal Child Health	Underweight	< 350	Who Stage 1 Adult	District Capital
9824	0	I CD4+ Cell Count < 350	2013	Female Pregnant/Lactating	15-19	Secondar or More	Living With Partner	Any Maternal Child Health	Normalweight	< 350	Who Stage 1 Adult	District Capital
9842	0	I CD4+ Cell Count < 350	2013	Male	20-24	Secondar or More	Single	PITC	Underweight	< 200	Who Stage 1 Adult	District Periphery
9849	0	I CD4+ Cell Count < 350	2014	Female Non-Pregnant/Non-Lactating	20-24	Primary	Single	VCT	Normalweight	< 350	Who Stage 1 Adult	District Capital
9860	0	I CD4+ Cell Count < 350	2013	Female Non-Pregnant/Non-Lactating	15-19	Not Available	Not Available	PITC	Normalweight	< 350	Who Stage 1 Adult	District Periphery
9882	0	I CD4+ Cell Count < 350	2013	Female Non-Pregnant/Non-Lactating	20-24	No Formal Education	Living With Partner	Any Maternal Child Health	Normalweight	Not Available	Who Stage 1 Adult	District Capital
9885	1	I CD4+ Cell Count < 350	2013	Male	20-24	Not Available	Living With Partner	Others	Normalweight	>=500	Who Stage 3 Adult	District Capital
9897	1	I CD4+ Cell Count < 350	2013	Female Non-Pregnant/Non-Lactating	20-24	Not Available	Not Available	Others	Underweight	< 350	Who Stage 2 Adult	District Periphery
9899	1	I CD4+ Cell Count < 350	2014	Female Non-Pregnant/Non-Lactating	15-19	Not Available	Not Available	VCT	Normalweight	Not Available	Who Stage 3 Adult	District Periphery
9904	1	I CD4+ Cell Count < 350	2014	Female Non-Pregnant/Non-Lactating	20-24	Not Available	Not Available	VCT	Normalweight	Not Available	Who Stage 2 Adult	District Periphery
9913	0	I CD4+ Cell Count < 350	2014	Female Non-Pregnant/Non-Lactating	15-19	Not Available	Not Available	VCT	Normalweight	< 200	Who Stage 2 Adult	District Periphery
9955	1	I CD4+ Cell Count < 350	2014	Female Non-Pregnant/Non-Lactating	20-24	Not Available	Not Available	Any Maternal Child Health	Not Available	>=500	Who Stage 1 Adult	District Capital
9961	1	I CD4+ Cell Count < 350	2013	Female Non-Pregnant/Non-Lactating	15-19	Not Available	Single	VCT	Underweight	< 100	Who Stage 2 Adult	District Capital
9965	1	I CD4+ Cell Count < 350	2013	Female Non-Pregnant/Non-Lactating	20-24	Primary	Married	VCT	Underweight	< 100	Who Stage 2 Adult	District Periphery
9970	1	I CD4+ Cell Count < 350	2013	Female Non-Pregnant/Non-Lactating	15-19	Not Available	Living With Partner	Any Maternal Child Health	Normalweight	< 350	Who Stage 1 Adult	District Capital
9989	1	I CD4+ Cell Count < 350	2015	Female Non-Pregnant/Non-Lactating	20-24	Primary	Married	PITC	Underweight	Not Available	Who Stage 3 Adult	District Capital
9991	1	I CD4+ Cell Count < 350	2013	Female Non-Pregnant/Non-Lactating	20-24	No Formal Education	Living With Partner	VCT	Normalweight	< 350	Who Stage 1 Adult	District Capital
9998	0	I CD4+ Cell Count < 350	2014	Female Pregnant/Lactating	20-24	No Formal Education	Living With Partner	Any Maternal Child Health	Normalweight	Not Available	Who Stage 1 Adult	District Capital
10002	1	I CD4+ Cell Count < 350	2015	Female Non-Pregnant/Non-Lactating	20-24	Not Available	Living With Partner	Any Maternal Child Health	Normalweight	< 500	Who Stage 1 Adult	District Capital
10016	0	I CD4+ Cell Count < 350	2013	Female Pregnant/Lactating	20-24	No Formal Education	Single	Any Maternal Child Health	Overweight	< 500	Who Stage 1 Adult	District Capital
10020	0	I CD4+ Cell Count < 350	2015	Female Non-Pregnant/Non-Lactating	20-24	Secondar or More	Living With Partner	PITC	Normalweight	< 200	Who Stage 2 Adult	District Capital
10031	1	I CD4+ Cell Count < 350	2013	Male	20-24	Not Available	Single	VCT	Normalweight	< 200	Who Stage 1 Adult	District Periphery
10042	0	I CD4+ Cell Count < 350	2013	Male	20-24	Secondar or More	Single	VCT	Underweight	< 200	Who Stage 4 Adult	District Capital
10056	0	I CD4+ Cell Count < 350	2013	Male	15-19	Secondar or More	Living With Partner	Any Maternal Child Health	Normalweight	Not Available	Who Stage 1 Adult	District Capital
10060	0	I CD4+ Cell Count < 350	2013	Female Pregnant/Lactating	15-19	Primary	Living With Partner	Any Maternal Child Health	Normalweight	>=500	Who Stage 1 Adult	District Capital
10061	0	I CD4+ Cell Count < 350	2013	Female Pregnant/Lactating	15-19	No Formal Education	Single	Any Maternal Child Health	Underweight	Not Available	Who Stage 1 Adult	District Capital
10075	0	I CD4+ Cell Count < 350	2014	Female Pregnant/Lactating	20-24	No Formal Education	Living With Partner	Any Maternal Child Health	Normalweight	Not Available	Who Stage 1 Adult	District Capital
10078	1	I CD4+ Cell Count < 350	2014	Female Non-Pregnant/Non-Lactating	15-19	No Formal Education	Living With Partner	Any Maternal Child Health	Normalweight	Not Available	Who Stage 1 Adult	District Capital
10080	0	I CD4+ Cell Count < 350	2013	Female Pregnant/Lactating	20-24	Not Available	Not Available	Any Maternal Child Health	Overweight	Not Available	Who Stage 1 Adult	District Capital
10095	1	I CD4+ Cell Count < 350	2013	Female Non-Pregnant/Non-Lactating	20-24	Not Available	Living With Partner	VCT	Normalweight	>=500	Who Stage 3 Adult	District Capital
10096	1	I CD4+ Cell Count < 350	2014	Female Non-Pregnant/Non-Lactating	20-24	Primary	Single	VCT	Underweight	Not Available	Who Stage 1 Adult	District Capital
10099	1	I CD4+ Cell Count < 350	2014	Female Non-Pregnant/Non-Lactating	15-19	Primary	Living With Partner	VCT	Underweight	Not Available	Who Stage 3 Adult	District Capital
10100	1	I CD4+ Cell Count < 350	2014	Male	20-24	Secondar or More	Not Available	Others	Normalweight	< 350	Who Stage 1 Adult	District Capital
10110	1	I CD4+ Cell Count < 350	2014	Female Non-Pregnant/Non-Lactating	15-19	Secondar or More	Single	VCT	Underweight	< 200	Who Stage 3 Adult	District Capital
10111	1	I CD4+ Cell Count < 350	2013	Female Pregnant/Lactating	20-24	No Formal Education	Living With Partner	Any Maternal Child Health	Normalweight	< 200	Who Stage 1 Adult	District Capital
10139	1	I CD4+ Cell Count < 350	2013	Female Pregnant/Lactating	20-24	Not Available	Living With Partner	PITC	Normalweight	< 350	Who Stage 1 Adult	District Capital
10157	1	I CD4+ Cell Count < 350	2013	Male	20-24	Not Available	Not Available	VCT	Underweight	< 350	Who Stage 2 Adult	District Periphery
10193	0	II CD4+ Cell Count < 500	2016	Female Non-Pregnant/Non-Lactating	20-24	Not Available	Married	Any Maternal Child Health	Normalweight	Not Available	Who Stage 1 Adult	District Periphery
10197	1	I CD4+ Cell Count < 350	2014	Female Pregnant/Lactating	15-19	Primary	Living With Partner	Any Maternal Child Health	Overweight	Not Available	Who Stage 1 Adult	District Periphery
10206	1	I CD4+ Cell Count < 350	2014	Male	20-24	No Formal Education	Living With Partner	VCT	Underweight	< 100	Who Stage 4 Adult	District Periphery
10209	1	I CD4+ Cell Count < 350	2013	Male	20-24	Not Available	Not Available	VCT	Normalweight	< 500	Who Stage 2 Adult	District Periphery
10228	1	II CD4+ Cell Count < 500	2016	Female Pregnant/Lactating	20-24	Secondar or More	Single	VCT	Normalweight	< 350	Who Stage 2 Adult	District Periphery
10230	1	I CD4+ Cell Count < 350	2014	Female Pregnant/Lactating	20-24	Not Available	Single	PITC	Normalweight	Not Available	Who Stage 2 Adult	District Periphery
10237	0	I CD4+ Cell Count < 350	2015	Female Pregnant/Lactating	20-24	Not Available	Not Available	PITC	Normalweight	< 350	Who Stage 2 Adult	District Periphery
10243	1	I CD4+ Cell Count < 350	2013	Female Non-Pregnant/Non-Lactating	20-24	No Formal Education	Living With Partner	VCT	Normalweight	< 500	Who Stage 1 Adult	District Periphery
10251	0	I CD4+ Cell Count < 350	2014	Female Pregnant/Lactating	20-24	No Formal Education	Living With Partner	PITC	Normalweight	< 500	Who Stage 2 Adult	District Periphery
10261	1	I CD4+ Cell Count < 350	2015	Female Non-Pregnant/Non-Lactating	20-24	Not Available	Not Available	Others	Underweight	Not Available	Who Stage 2 Adult	District Periphery
10266	1	I CD4+ Cell Count < 350	2013	Female Non-Pregnant/Non-Lactating	20-24	Not Available	Not Available	VCT	Underweight	< 100	Who Stage 3 Adult	District Periphery
10282	0	I CD4+ Cell Count < 350	2015	Female Non-Pregnant/Non-Lactating	15-19	Not Available	Married	Any Maternal Child Health	Normalweight	Not Available	Who Stage 2 Adult	District Periphery
10303	1	I CD4+ Cell Count < 350	2014	Female Pregnant/Lactating	20-24	Primary	Living With Partner	Any Maternal Child Health	Overweight	< 350	Who Stage 1 Adult	District Periphery
10330	1	I CD4+ Cell Count < 350	2014	Female Non-Pregnant/Non-Lactating	20-24	Not Available	Not Available	Others	Normalweight	Not Available	Who Stage 3 Adult	District Periphery
10338	0	I CD4+ Cell Count < 350	2013	Male	20-24	Primary	Living With Partner	PITC	Normalweight	< 350	Who Stage 1 Adult	District Periphery
10340	0	I CD4+ Cell Count < 350	2013	Male	20-24	Not Available	Married	VCT	Normalweight	< 350	Who Stage 1 Adult	District Periphery
10349	1	I CD4+ Cell Count < 350	2013	Female Non-Pregnant/Non-Lactating	20-24	Primary	Single	VCT	Underweight	Not Available	Who Stage 3 Adult	District Capital
10356	1	I CD4+ Cell Count < 350	2014	Female Non-Pregnant/Non-Lactating	20-24	Primary	Living With Partner	VCT	Normalweight	< 350	Who Stage 1 Adult	District Capital
10362	1	I CD4+ Cell Count < 350	2015	Male	15-19	Secondar or More	Living With Partner	PITC	Normalweight	< 200	Who Stage 3 Adult	District Capital
10370	0	I CD4+ Cell Count < 350	2013	Female Pregnant/Lactating	15-19	No Formal Education	Single	Any Maternal Child Health	Normalweight	Not Available	Who Stage 1 Adult	District Capital
10394	0	I CD4+ Cell Count < 350	2013	Female Pregnant/Lactating	15-19	Secondar or More	Living With Partner	Any Maternal Child Health	Normalweight	Not Available	Who Stage 1 Adult	District Capital
10408	0	I CD4+ Cell Count < 350	2013	Female Non-Pregnant/Non-Lactating	15-19	No Formal Education	Single	Any Maternal Child Health	Not Available	Not Available	Who Stage 1 Adult	District Capital
10409	0	I CD4+ Cell Count < 350	2014	Female Non-Pregnant/Non-Lactating	20-24	Not Available	Single	VCT	Underweight	< 100	Who Stage 3 Adult	District Capital
10412	1	I CD4+ Cell Count < 350	2014	Male	20-24	No Formal Education	Married	VCT	Normalweight	Not Available	Who Stage 1 Adult	District Capital
10422	0	I CD4+ Cell Count < 350	2013	Female Non-Pregnant/Non-Lactating	20-24	Primary	Single	VCT	Underweight	< 100	Who Stage 3 Adult	District Periphery
10429	0	I CD4+ Cell Count < 350	2014	Female Non-Pregnant/Non-Lactating	15-19	Primary	Single	PITC	Underweight	< 200	Who Stage 3 Adult	District Capital
10449	1	I CD4+ Cell Count < 350	2014	Male	20-24	Primary	Single	PITC	Normalweight	Not Available	Who Stage 1 Adult	District Periphery
10450	0	I CD4+ Cell Count < 350	2014	Female Non-Pregnant/Non-Lactating	20-24	No Formal Education	Single	PITC	Underweight	Not Available	Who Stage 3 Adult	District Periphery
10471	1	I CD4+ Cell Count < 350	2013	Female Non-Pregnant/Non-Lactating	15-19	Not Available	Not Available	Any Maternal Child Health	Normalweight	>=500	Who Stage 1 Adult	District Capital
10487	1	I CD4+ Cell Count < 350	2014	Female Non-Pregnant/Non-Lactating	20-24	Secondar or More	Living With Partner	VCT	Normalweight	< 500	Who Stage 2 Adult	District Capital
10490	0	I CD4+ Cell Count < 350	2013	Female Pregnant/Lactating	20-24	No Formal Education	Not Available	Any Maternal Child Health	Not Available	Not Available	Who Stage 1 Adult	District Capital
10500	0	I CD4+ Cell Count < 350	2014	Female Non-Pregnant/Non-Lactating	20-24	Secondar or More	Single	VCT	Not Available	< 350	Who Stage 3 Adult	District Periphery
10502	1	I CD4+ Cell Count < 350	2014	Female Non-Pregnant/Non-Lactating	20-24	Secondar or More	Married	VCT	Underweight	< 350	Who Stage 1 Adult	District Periphery
10519	0	I CD4+ Cell Count < 350	2014	Female Pregnant/Lactating	15-19	No Formal Education	Not Available	Any Maternal Child Health	Normalweight	< 500	Who Stage 1 Adult	District Periphery
10524	0	I CD4+ Cell Count < 350	2014	Female Non-Pregnant/Non-Lactating	15-19	Primary	Living With Partner	Any Maternal Child Health	Normalweight	Not Available	Who Stage 1 Adult	District Periphery
10545	1	I CD4+ Cell Count < 350	2014	Female Non-Pregnant/Non-Lactating	20-24	No Formal Education	Living With Partner	VCT	Normalweight	Not Available	Who Stage 1 Adult	District Capital
10553	1	I CD4+ Cell Count < 350	2014	Female Pregnant/Lactating	15-19	Primary	Living With Partner	Any Maternal Child Health	Underweight	>=500	Who Stage 1 Adult	District Capital
10572	0	I CD4+ Cell Count < 350	2014	Female Pregnant/Lactating	15-19	Primary	Living With Partner	Any Maternal Child Health	Underweight	>=500	Who Stage 1 Adult	District Capital
10602	0	I CD4+ Cell Count < 350	2014	Female Non-Pregnant/Non-Lactating	20-24	Primary	Living With Partner	VCT	Underweight	>=500	Who Stage 3 Adult	District Periphery
10618	1	I CD4+ Cell Count < 350	2014	Female Non-Pregnant/Non-Lactating	20-24	Primary	Married	VCT	Normalweight	< 100	Who Stage 2 Adult	District Periphery
10625	1	I CD4+ Cell Count < 350	2014	Female Pregnant/Lactating	20-24	No Formal Education	Married	Any Maternal Child Health	Overweight	Not Available	Who Stage 1 Adult	District Periphery
10639	0	I CD4+ Cell Count < 350	2016	Male	20-24	Secondar or More	Single	VCT	Normalweight	Not Available	Who Stage 3 Adult	District Periphery
10643	0	I CD4+ Cell Count < 350	2013	Female Non-Pregnant/Non-Lactating	20-24	No Formal Education	Not Available	VCT	Normalweight	Not Available	Who Stage 3 Adult	District Periphery
10680	0	I CD4+ Cell Count < 350	2014	Female Pregnant/Lactating	20-24	No Formal Education	Married	Any Maternal Child Health	Underweight	< 350	Who Stage 1 Adult	District Periphery
10682	1	I CD4+ Cell Count < 350	2014	Male	20-24	Primary	Living With Partner	Others	Normalweight	< 350	Who Stage 1 Adult	District Periphery
10723	1	I CD4+ Cell Count < 350	2014	Female Pregnant/Lactating	20-24	Primary	Married	Any Maternal Child Health	Normalweight	Not Available	Who Stage 1 Adult	District Capital
10726	0	I CD4+ Cell Count < 350	2015	Male	20-24	Secondar or More	Living With Partner	VCT	Normalweight	< 350	Who Stage 1 Adult	District Capital
10737	1	I CD4+ Cell Count < 350	2014	Male	20-24	Secondar or More	Living With Partner	VCT	Not Available	< 100	Who Stage 2 Adult	District Capital
10760	1	I CD4+ Cell Count < 350	2014	Female Pregnant/Lactating	20-24	Secondar or More	Living With Partner	Any Maternal Child Health	Not Available	>=500	Who Stage 1 Adult	District Capital
10765	1	I CD4+ Cell Count < 350	2015	Male	20-24	Secondar or More	Living With Partner	PITC	Normalweight	< 200	Who Stage 1 Adult	District Capital
10768	0	I CD4+ Cell Count < 350	2014	Female Non-Pregnant/Non-Lactating	15-19	Primary	Single	VCT	Normalweight	Not Available	Who Stage 1 Adult	District Capital
10769	0	I CD4+ Cell Count < 350	2014	Female Pregnant/Lactating	15-19	Primary	Living With Partner	VCT	Normalweight	Not Available	Who Stage 1 Adult	District Capital
10790	1	I CD4+ Cell Count < 350	2014	Female Pregnant/Lactating	15-19	Primary	Living With Partner	VCT	Normalweight	< 350	Who Stage 1 Adult	District Capital
10791	0	I CD4+ Cell Count < 350	2015	Female Non-Pregnant/Non-Lactating	20-24	Primary	Single	VCT	Underweight	< 350	Who Stage 1 Adult	District Capital
10804	1	I CD4+ Cell Count < 350	2014	Female Non-Pregnant/Non-Lactating	20-24	Primary	Not Available	VCT	Normalweight	Not Available	Who Stage 3 Adult	District Periphery
10813	1	I CD4+ Cell Count < 350	2014	Female Pregnant/Lactating	15-19	Primary	Living With Partner	Others	Overweight	Not Available	Who Stage 1 Adult	District Capital
10814	1	I CD4+ Cell Count < 350	2016	Female Non-Pregnant/Non-Lactating	20-24	No Formal Education	Living With Partner	VCT	Underweight	Not Available	Who Stage 1 Adult	District Capital
10815	0	I CD4+ Cell Count < 350	2014	Female Pregnant/Lactating	20-24	Primary	Living With Partner	Any Maternal Child Health	Normalweight	Not Available	Who Stage 1 Adult	District Capital
10816	1	I CD4+ Cell Count < 350	2014	Female Pregnant/Lactating	15-19	Primary	Living With Partner	Any Maternal Child Health	Normalweight	Not Available	Who Stage 1 Adult	District Capital
10834	0	I CD4+ Cell Count < 350	2015	Male	20-24	Secondar or More	Single	VCT	Normalweight	Not Available	Who Stage 1 Adult	District Capital
10838	1	I CD4+ Cell Count < 350	2015	Female Non-Pregnant/Non-Lactating	20-24	No Formal Education	Living With Partner	VCT	Normalweight	Not Available	Who Stage 2 Adult	District Capital
10842	1	I CD4+ Cell Count < 350	2014	Female Non-Pregnant/Non-Lactating	20-24	Not Available	Not Available	Any Maternal Child Health	Not Available	Not Available	Who Stage 1 Adult	District Capital
10851	1	I CD4+ Cell Count < 350	2014	Female Pregnant/Lactating	15-19	Primary	Living With Partner	Any Maternal Child Health	Normalweight	Not Available	Who Stage 1 Adult	District Capital
10860	1	I CD4+ Cell Count < 350	2014	Female Non-Pregnant/Non-Lactating	20-24	Not Available	Not Available	VCT	Underweight	< 350	Who Stage 1 Adult	District Capital
10861	1	I CD4+ Cell Count < 350	2014	Male	20-24	Not Available	Not Available	VCT	Underweight	< 350	Who Stage 2 Adult	District Capital
10873	0	I CD4+ Cell Count < 350	2014	Female Pregnant/Lactating	15-19	No Formal Education	Single	Any Maternal Child Health	Normalweight	Not Available	Who Stage 1 Adult	District Capital
10919	1	I CD4+ Cell Count < 350	2015	Female Non-Pregnant/Non-Lactating	20-24	Secondar or More	Living With Partner	VCT	Normalweight	< 500	Who Stage 1 Adult	District Capital
10929	1	I CD4+ Cell Count < 350	2014	Female Pregnant/Lactating	15-19	Primary	Living With Partner	Any Maternal Child Health	Normalweight	< 350	Who Stage 1 Adult	District Capital
10949	0	I CD4+ Cell Count < 350	2014	Female Pregnant/Lactating	20-24	Secondar or More	Living With Partner	Any Maternal Child Health	Normalweight	Not Available	Who Stage 1 Adult	District Capital
10956	0	I CD4+ Cell Count < 350	2014	Female Pregnant/Lactating	20-24	Secondar or More	Living With Partner	Any Maternal Child Health	Normalweight	Not Available	Who Stage 1 Adult	District Capital
10957	0	I CD4+ Cell Count < 350	2014	Female Pregnant/Lactating	15-19	Secondar or More	Not Available	Any Maternal Child Health	Overweight	< 200	Who Stage 1 Adult	District Capital
10958	0	I CD4+ Cell Count < 350	2014	Female Pregnant/Lactating	20-24	Secondar or More	Living With Partner	Any Maternal Child Health	Normalweight	Not Available	Who Stage 1 Adult	District Capital
11022	1	I CD4+ Cell Count < 350	2014	Female Non-Pregnant/Non-Lactating	20-24	Primary	Single	Others	Normalweight	>=500	Who Stage 3 Adult	District Capital
11029	1	I CD4+ Cell Count < 350	2015	Male	20-24	Secondar or More	Single	VCT	Normalweight	< 500	Who Stage 1 Adult	District Capital
11031	1	I CD4+ Cell Count < 350	2014	Female Non-Pregnant/Non-Lactating	20-24	Primary	Single	Others	Normalweight	< 350	Who Stage 2 Adult	District Capital
11045	0	I CD4+ Cell Count < 350	2014	Female Pregnant/Lactating	15-19	Primary	Single	Any Maternal Child Health	Overweight	Not Available	Who Stage 1 Adult	District Capital
11065	0	I CD4+ Cell Count < 350	2015	Male	20-24	Primary	Living With Partner	VCT	Normalweight	Not Available	Who Stage 3 Adult	District Periphery
11068	0	I CD4+ Cell Count < 350	2014	Female Pregnant/Lactating	15-19	Not Available	Not Available	Any Maternal Child Health	Normalweight	Not Available	Who Stage 1 Adult	District Capital
11073	1	I CD4+ Cell Count < 350	2015	Female Non-Pregnant/Non-Lactating	20-24	Secondar or More	Living With Partner	VCT	Normalweight	< 350	Who Stage 1 Adult	District Capital
11081	0	I CD4+ Cell Count < 350	2014	Female Pregnant/Lactating	20-24	No Formal Education	Living With Partner	Any Maternal Child Health	Normalweight	>=500	Who Stage 1 Adult	District Capital
11082	1	I CD4+ Cell Count < 350	2014	Female Pregnant/Lactating	20-24	Secondar or More	Living With Partner	Any Maternal Child Health	Underweight	< 500	Who Stage 1 Adult	District Capital
11085	0	I CD4+ Cell Count < 350	2014	Female Non-Pregnant/Non-Lactating	20-24	Primary	Living With Partner	PITC	Underweight	< 100	Who Stage 3 Adult	District Capital
11119	0	I CD4+ Cell Count < 350	2014	Male	15-19	Primary	Living With Partner	VCT	Underweight	< 100	Who Stage 3 Adult	District Capital
11120	0	I CD4+ Cell Count < 350	2014	Female Pregnant/Lactating	20-24	Primary	Single	Any Maternal Child Health	Underweight	Not Available	Who Stage 1 Adult	District Capital
11126	1	I CD4+ Cell Count < 350	2014	Female Pregnant/Lactating	20-24	Primary	Single	Any Maternal Child Health	Normalweight	Not Available	Who Stage 2 Adult	District Periphery
11143	0	II CD4+ Cell Count < 500	2016	Female Non-Pregnant/Non-Lactating	15-19	Primary	Living With Partner	VCT	Normalweight	< 500	Who Stage 2 Adult	District Periphery
11152	0	I CD4+ Cell Count < 350	2014	Female Pregnant/Lactating	15-19	Secondar or More	Single	Any Maternal Child Health	Normalweight	Not Available	Who Stage 1 Adult	District Capital
11153	1	I CD4+ Cell Count < 350	2014	Female Pregnant/Lactating	15-19	Secondar or More	Living With Partner	Any Maternal Child Health	Normalweight	Not Available	Who Stage 1 Adult	District Capital
11160	1	I CD4+ Cell Count < 350	2016	Male	20-24	Primary	Living With Partner	VCT	Underweight	< 350	Who Stage 1 Adult	District Capital
11166	1	I CD4+ Cell Count < 350	2014	Female Pregnant/Lactating	15-19	Primary	Living With Partner	Any Maternal Child Health	Underweight	>=500	Who Stage 1 Adult	District Capital
11170	1	I CD4+ Cell Count < 350	2014	Female Non-Pregnant/Non-Lactating	20-24	Primary	Living With Partner	VCT	Underweight	< 350	Who Stage 2 Adult	District Capital
11174	1	I CD4+ Cell Count < 350	2014	Female Pregnant/Lactating	15-19	Secondar or More	Living With Partner	Any Maternal Child Health	Normalweight	Not Available	Who Stage 1 Adult	District Periphery
11175	0	I CD4+ Cell Count < 350	2014	Female Pregnant/Lactating	20-24	No Formal Education	Single	Any Maternal Child Health	Normalweight	>=500	Who Stage 1 Adult	District Periphery
11177	1	I CD4+ Cell Count < 350	2014	Female Pregnant/Lactating	15-19	No Formal Education	Living With Partner	Any Maternal Child Health	Underweight	< 500	Who Stage 1 Adult	District Periphery
11180	0	I CD4+ Cell Count < 350	2014	Female Pregnant/Lactating	20-24	No Formal Education	Living With Partner	Any Maternal Child Health	Overweight	Not Available	Who Stage 1 Adult	District Periphery
11184	0	I CD4+ Cell Count < 350	2014	Female Pregnant/Lactating	20-24	Primary	Single	Any Maternal Child Health	Normalweight	Not Available	Who Stage 1 Adult	District Capital
11201	1	I CD4+ Cell Count < 350	2014	Female Pregnant/Lactating	20-24	Not Available	Not Available	Any Maternal Child Health	Normalweight	< 350	Who Stage 1 Adult	District Periphery
11210	0	I CD4+ Cell Count < 350	2014	Female Pregnant/Lactating	15-19	Primary	Living With Partner	Any Maternal Child Health	Normalweight	Not Available	Who Stage 1 Adult	District Capital
11212	1	I CD4+ Cell Count < 350	2014	Female Pregnant/Lactating	20-24	Primary	Living With Partner	Any Maternal Child Health	Normalweight	Not Available	Who Stage 1 Adult	District Capital
11233	0	I CD4+ Cell Count < 350	2014	Female Non-Pregnant/Non-Lactating	20-24	Primary	Single	VCT	Underweight	< 350	Who Stage 1 Adult	District Periphery
11244	0	I CD4+ Cell Count < 350	2014	Male	20-24	Primary	Living With Partner	Any Maternal Child Health	Underweight	< 200	Who Stage 3 Adult	District Capital
11278	1	I CD4+ Cell Count < 350	2014	Female Non-Pregnant/Non-Lactating	15-19	Primary	Single	Others	Normalweight	< 500	Who Stage 3 Adult	District Capital
11290	0	I CD4+ Cell Count < 350	2014	Female Non-Pregnant/Non-Lactating	20-24	No Formal Education	Single	VCT	Normalweight	< 350	Who Stage 1 Adult	District Periphery
11316	0	I CD4+ Cell Count < 350	2015	Female Non-Pregnant/Non-Lactating	20-24	Not Available	Living With Partner	Others	Underweight	< 350	Who Stage 3 Adult	District Capital
11320	0	I CD4+ Cell Count < 350	2014	Female Pregnant/Lactating	20-24	Not Available	Single	VCT	Normalweight	< 350	Who Stage 1 Adult	District Capital
11330	1	I CD4+ Cell Count < 350	2014	Female Non-Pregnant/Non-Lactating	20-24	Secondar or More	Single	PITC	Underweight	Not Available	Who Stage 1 Adult	District Capital
11331	1	I CD4+ Cell Count < 350	2015	Female Non-Pregnant/Non-Lactating	20-24	Primary	Single	PITC	Normalweight	>=500	Who Stage 3 Adult	District Capital
11361	1	I CD4+ Cell Count < 350	2014	Female Non-Pregnant/Non-Lactating	20-24	Not Available	Single	PITC	Underweight	< 100	Who Stage 3 Adult	District Capital
11379	0	I CD4+ Cell Count < 350	2014	Female Pregnant/Lactating	15-19	Primary	Living With Partner	PITC	Normalweight	Not Available	Who Stage 1 Adult	District Capital
11383	1	I CD4+ Cell Count < 350	2014	Female Pregnant/Lactating	20-24	No Formal Education	Not Available	Any Maternal Child Health	Normalweight	Not Available	Who Stage 1 Adult	District Capital
11399	0	I CD4+ Cell Count < 350	2016	Female Pregnant/Lactating	20-24	No Formal Education	Living With Partner	Others	Normalweight	< 500	Who Stage 2 Adult	District Periphery
11405	0	II CD4+ Cell Count < 500	2016	Female Non-Pregnant/Non-Lactating	20-24	Secondar or More	Living With Partner	Others	Normalweight	Not Available	Who Stage 1 Adult	District Periphery
11416	1	I CD4+ Cell Count < 350	2014	Male	20-24	No Formal Education	Single	PITC	Normalweight	< 100	Who Stage 3 Adult	District Periphery
11422	0	II CD4+ Cell Count < 500	2016	Female Non-Pregnant/Non-Lactating	20-24	No Formal Education	Single	PITC	Underweight	< 200	Who Stage 1 Adult	District Periphery
11423	1	I CD4+ Cell Count < 350	2014	Male	20-24	No Formal Education	Single	PITC	Underweight	Not Available	Who Stage 3 Adult	District Periphery
11434	1	I CD4+ Cell Count < 350	2014	Female Pregnant/Lactating	15-19	Primary	Single	Any Maternal Child Health	Normalweight	>=500	Who Stage 1 Adult	District Capital
11437	0	II CD4+ Cell Count < 500	2016	Female Pregnant/Lactating	20-24	No Formal Education	Not Available	VCT	Underweight	>=500	Who Stage 3 Adult	District Capital
11463	1	I CD4+ Cell Count < 350	2015	Male	20-24	Primary	Not Available	VCT	Normalweight	< 350	Who Stage 1 Adult	District Periphery
11477	0	I CD4+ Cell Count < 350	2014	Female Pregnant/Lactating	20-24	Primary	Living With Partner	Any Maternal Child Health	Normalweight	Not Available	Who Stage 1 Adult	District Capital
11479	1	I CD4+ Cell Count < 350	2014	Female Pregnant/Lactating	20-24	Primary	Living With Partner	Any Maternal Child Health	Normalweight	< 350	Who Stage 1 Adult	District Capital
11485	0	I CD4+ Cell Count < 350	2014	Male	20-24	Primary	Married	Others	Normalweight	< 500	Who Stage 3 Adult	District Capital
11509	1	I CD4+ Cell Count < 350	2015	Female Non-Pregnant/Non-Lactating	20-24	Primary	Single	VCT	Normalweight	< 350	Who Stage 2 Adult	District Capital
11518	1	I CD4+ Cell Count < 350	2014	Female Pregnant/Lactating	20-24	Not Available	Not Available	Any Maternal Child Health	Not Available	Not Available	Who Stage 1 Adult	District Periphery
11530	0	I CD4+ Cell Count < 350	2014	Female Pregnant/Lactating	15-19	Primary	Living With Partner	Any Maternal Child Health	Normalweight	Not Available	Who Stage 1 Adult	District Periphery
11531	1	I CD4+ Cell Count < 350	2014	Female Pregnant/Lactating	20-24	Primary	Living With Partner	Any Maternal Child Health	Underweight	Not Available	Who Stage 1 Adult	District Periphery
11535	0	I CD4+ Cell Count < 350	2014	Female Pregnant/Lactating	20-24	Primary	Living With Partner	Any Maternal Child Health	Not Available	Not Available	Who Stage 1 Adult	District Capital
11553	0	I CD4+ Cell Count < 350	2014	Male	20-24	Primary	Married	Any Maternal Child Health	Normalweight	Not Available	Who Stage 2 Adult	District Periphery
11556	1	I CD4+ Cell Count < 350	2014	Female Pregnant/Lactating	20-24	Primary	Living With Partner	Others	Normalweight	Not Available	Who Stage 1 Adult	District Capital
11566	0	I CD4+ Cell Count < 350	2014	Female Pregnant/Lactating	15-19	Primary	Living With Partner	Any Maternal Child Health	Normalweight	Not Available	Who Stage 1 Adult	District Capital
11569	1	I CD4+ Cell Count < 350	2014	Female Pregnant/Lactating	20-24	Primary	Living With Partner	Any Maternal Child Health	Normalweight	Not Available	Who Stage 1 Adult	District Capital
11595	1	I CD4+ Cell Count < 350	2014	Female Pregnant/Lactating	20-24	Primary	Not Available	Any Maternal Child Health	Overweight	< 350	Who Stage 1 Adult	District Capital
11599	1	I CD4+ Cell Count < 350	2014	Female Pregnant/Lactating	20-24	Primary	Living With Partner	VCT	Normalweight	>=500	Who Stage 1 Adult	District Capital
11602	1	I CD4+ Cell Count < 350	2015	Male	20-24	No Formal Education	Living With Partner	PITC	Underweight	Not Available	Who Stage 3 Adult	District Capital
11624	0	I CD4+ Cell Count < 350	2014	Female Pregnant/Lactating	15-19	Primary	Single	Any Maternal Child Health	Underweight	>=500	Who Stage 1 Adult	District Periphery
11642	1	I CD4+ Cell Count < 350	2015	Male	20-24	Primary	Living With Partner	PITC	Underweight	< 350	Who Stage 2 Adult	District Capital
11660	1	I CD4+ Cell Count < 350	2014	Female Pregnant/Lactating	15-19	Primary	Living With Partner	Any Maternal Child Health	Not Available	< 500	Who Stage 1 Adult	District Periphery
11666	0	I CD4+ Cell Count < 350	2014	Female Pregnant/Lactating	15-19	Primary	Married	Any Maternal Child Health	Overweight	Not Available	Who Stage 1 Adult	District Periphery
11672	0	I CD4+ Cell Count < 350	2015	Female Pregnant/Lactating	20-24	Not Available	Not Available	Any Maternal Child Health	Underweight	Not Available	Who Stage 3 Adult	District Periphery
11676	0	I CD4+ Cell Count < 350	2014	Female Pregnant/Lactating	20-24	Primary	Married	Any Maternal Child Health	Overweight	Not Available	Who Stage 1 Adult	District Periphery
11677	0	I CD4+ Cell Count < 350	2014	Female Pregnant/Lactating	20-24	Not Available	Not Available	Any Maternal Child Health	Normalweight	Not Available	Who Stage 1 Adult	District Periphery
11678	1	I CD4+ Cell Count < 350	2014	Female Non-Pregnant/Non-Lactating	15-19	Not Available	Married	Any Maternal Child Health	Normalweight	Not Available	Who Stage 1 Adult	District Periphery
11681	1	I CD4+ Cell Count < 350	2014	Female Pregnant/Lactating	15-19	Not Available	Married	Any Maternal Child Health	Underweight	Not Available	Who Stage 1 Adult	District Capital
11684	0	I CD4+ Cell Count < 350	2014	Female Non-Pregnant/Non-Lactating	15-19	Primary	Single	PITC	Underweight	Not Available	Who Stage 1 Adult	District Periphery
11687	1	I CD4+ Cell Count < 350	2014	Female Non-Pregnant/Non-Lactating	20-24	No Formal Education	Living With Partner	Any Maternal Child Health	Normalweight	Not Available	Who Stage 1 Adult	District Periphery
11688	1	I CD4+ Cell Count < 350	2014	Female Non-Pregnant/Non-Lactating	20-24	Primary	Living With Partner	PITC	Underweight	Not Available	Who Stage 3 Adult	District Periphery
11693	0	I CD4+ Cell Count < 350	2014	Female Pregnant/Lactating	20-24	Secondar or More	Living With Partner	Any Maternal Child Health	Not Available	Not Available	Who Stage 1 Adult	District Capital
11712	1	I CD4+ Cell Count < 350	2014	Female Non-Pregnant/Non-Lactating	15-19	Primary	Living With Partner	Any Maternal Child Health	Normalweight	>=500	Who Stage 2 Adult	District Periphery
11718	0	I CD4+ Cell Count < 350	2014	Female Non-Pregnant/Non-Lactating	20-24	Primary	Not Available	Any Maternal Child Health	Normalweight	>=500	Who Stage 1 Adult	District Periphery
11721	1	I CD4+ Cell Count < 350	2014	Female Non-Pregnant/Non-Lactating	20-24	Primary	Married	Any Maternal Child Health	Normalweight	>=500	Who Stage 1 Adult	District Periphery
11722	0	I CD4+ Cell Count < 350	2014	Female Pregnant/Lactating	20-24	No Formal Education	Living With Partner	Any Maternal Child Health	Not Available	>=500	Who Stage 1 Adult	District Periphery
11723	1	I CD4+ Cell Count < 350	2014	Female Pregnant/Lactating	15-19	Secondar or More	Married	Any Maternal Child Health	Normalweight	>=500	Who Stage 1 Adult	District Periphery
11724	1	I CD4+ Cell Count < 350	2014	Female Pregnant/Lactating	15-19	Primary	Living With Partner	Any Maternal Child Health	Normalweight	>=500	Who Stage 1 Adult	District Periphery
11725	1	I CD4+ Cell Count < 350	2014	Female Pregnant/Lactating	15-19	No Formal Education	Married	Any Maternal Child Health	Normalweight	< 350	Who Stage 1 Adult	District Periphery
11734	0	I CD4+ Cell Count < 350	2014	Female Pregnant/Lactating	20-24	Primary	Living With Partner	VCT	Normalweight	>=500	Who Stage 1 Adult	District Periphery
11738	0	I CD4+ Cell Count < 350	2014	Male	20-24	Primary	Living With Partner	Others	Normalweight	Not Available	Who Stage 3 Adult	District Capital
11758	1	I CD4+ Cell Count < 350	2015	Female Non-Pregnant/Non-Lactating	20-24	Not Available	Living With Partner	PITC	Normalweight	Not Available	Who Stage 1 Adult	District Periphery
11759	0	I CD4+ Cell Count < 350	2014	Male	20-24	Not Available	Married	PITC	Underweight	Not Available	Who Stage 3 Adult	District Periphery
11764	0	I CD4+ Cell Count < 350	2014	Female Pregnant/Lactating	20-24	No Formal Education	Married	Any Maternal Child Health	Not Available	Not Available	Who Stage 1 Adult	District Capital
11787	0	I CD4+ Cell Count < 350	2014	Female Pregnant/Lactating	20-24	Primary	Living With Partner	Any Maternal Child Health	Not Available	< 200	Who Stage 2 Adult	District Capital
11808	0	I CD4+ Cell Count < 350	2014	Male	20-24	Primary	Living With Partner	VCT	Underweight	< 350	Who Stage 1 Adult	District Periphery
11812	0	I CD4+ Cell Count < 350	2015	Male	20-24	Primary	Single	VCT	Normalweight	< 100	Who Stage 3 Adult	District Capital
11814	0	I CD4+ Cell Count < 350	2014	Female Non-Pregnant/Non-Lactating	20-24	No Formal Education	Not Available	PITC	Underweight	Not Available	Who Stage 3 Adult	District Capital
11816	1	I CD4+ Cell Count < 350	2014	Female Non-Pregnant/Non-Lactating	20-24	Secondar or More	Not Available	VCT	Underweight	< 100	Who Stage 2 Adult	District Capital
11827	1	I CD4+ Cell Count < 350	2014	Female Pregnant/Lactating	15-19	Secondar or More	Married	Any Maternal Child Health	Overweight	< 350	Who Stage 1 Adult	District Periphery
11851	1	I CD4+ Cell Count < 350	2015	Female Non-Pregnant/Non-Lactating	20-24	Primary	Single	VCT	Underweight	< 350	Who Stage 1 Adult	District Capital
11857	1	I CD4+ Cell Count < 350	2014	Female Pregnant/Lactating	15-19	Secondar or More	Living With Partner	Any Maternal Child Health	Normalweight	>=500	Who Stage 1 Adult	District Capital
11858	0	I CD4+ Cell Count < 350	2014	Female Pregnant/Lactating	20-24	No Formal Education	Living With Partner	Any Maternal Child Health	Normalweight	>=500	Who Stage 1 Adult	District Capital
11864	0	I CD4+ Cell Count < 350	2014	Female Pregnant/Lactating	20-24	Primary	Married	Any Maternal Child Health	Normalweight	Not Available	Who Stage 1 Adult	District Periphery
11883	1	I CD4+ Cell Count < 350	2014	Female Pregnant/Lactating	20-24	Primary	Married	Any Maternal Child Health	Underweight	Not Available	Who Stage 1 Adult	District Periphery
11902	0	I CD4+ Cell Count < 350	2014	Female Non-Pregnant/Non-Lactating	20-24	Primary	Living With Partner	Others	Overweight	>=500	Who Stage 3 Adult	District Capital
11907	0	I CD4+ Cell Count < 350	2014	Female Non-Pregnant/Non-Lactating	20-24	Primary	Living With Partner	Any Maternal Child Health	Underweight	Not Available	Who Stage 1 Adult	District Periphery
11908	1	I CD4+ Cell Count < 350	2014	Female Pregnant/Lactating	20-24	Primary	Living With Partner	Any Maternal Child Health	Normalweight	< 500	Who Stage 1 Adult	District Periphery
11915	0	I CD4+ Cell Count < 350	2014	Female Pregnant/Lactating	15-19	Primary	Married	Any Maternal Child Health	Normalweight	< 350	Who Stage 1 Adult	District Periphery
11917	1	I CD4+ Cell Count < 350	2014	Female Non-Pregnant/Non-Lactating	20-24	Primary	Not Available	PITC	Normalweight	Not Available	Who Stage 1 Adult	District Periphery
11920	1	I CD4+ Cell Count < 350	2014	Male	20-24	Secondar or More	Living With Partner	PITC	Normalweight	Not Available	Who Stage 2 Adult	District Periphery
11959	1	I CD4+ Cell Count < 350	2015	Female Non-Pregnant/Non-Lactating	20-24	Primary	Single	Others	Normalweight	< 200	Who Stage 2 Adult	District Periphery
11967	1	I CD4+ Cell Count < 350	2016	Female Non-Pregnant/Non-Lactating	20-24	Not Available	Single	Others	Normalweight	< 350	Who Stage 1 Adult	District Periphery
11974	1	I CD4+ Cell Count < 350	2014	Female Non-Pregnant/Non-Lactating	20-24	Primary	Single	VCT	Underweight	< 350	Who Stage 1 Adult	District Capital
12019	1	I CD4+ Cell Count < 350	2014	Female Pregnant/Lactating	20-24	No Formal Education	Married	Any Maternal Child Health	Normalweight	>=500	Who Stage 1 Adult	District Periphery
12023	0	I CD4+ Cell Count < 350	2014	Female Non-Pregnant/Non-Lactating	15-19	Primary	Living With Partner	Any Maternal Child Health	Normalweight	>=500	Who Stage 1 Adult	District Periphery
12039	0	I CD4+ Cell Count < 350	2014	Male	20-24	Primary	Married	VCT	Underweight	< 200	Who Stage 3 Adult	District Capital
12044	0	I CD4+ Cell Count < 350	2014	Male	20-24	Secondar or More	Single	VCT	Underweight	Not Available	Who Stage 3 Adult	District Capital
12051	1	I CD4+ Cell Count < 350	2015	Male	20-24	Secondar or More	Living With Partner	VCT	Normalweight	< 100	Who Stage 3 Adult	District Capital
12055	0	I CD4+ Cell Count < 350	2014	Female Pregnant/Lactating	20-24	Primary	Living With Partner	Any Maternal Child Health	Normalweight	>=500	Who Stage 1 Adult	District Capital
12056	0	I CD4+ Cell Count < 350	2014	Female Pregnant/Lactating	20-24	Primary	Living With Partner	Any Maternal Child Health	Overweight	>=500	Who Stage 1 Adult	District Capital
12070	0	I CD4+ Cell Count < 350	2014	Female Pregnant/Lactating	15-19	Primary	Married	Any Maternal Child Health	Normalweight	>=500	Who Stage 1 Adult	District Periphery
12071	1	I CD4+ Cell Count < 350	2014	Female Pregnant/Lactating	20-24	Primary	Living With Partner	Any Maternal Child Health	Not Available	< 350	Who Stage 1 Adult	District Periphery
12079	1	I CD4+ Cell Count < 350	2014	Female Pregnant/Lactating	20-24	Primary	Married	Any Maternal Child Health	Normalweight	< 500	Who Stage 1 Adult	District Periphery
12101	0	I CD4+ Cell Count < 350	2014	Female Pregnant/Lactating	20-24	Secondar or More	Not Available	Any Maternal Child Health	Normalweight	< 500	Who Stage 1 Adult	District Capital
12119	0	I CD4+ Cell Count < 350	2015	Male	15-19	Primary	Single	Others	Underweight	>=500	Who Stage 2 Adult	District Capital
12138	0	I CD4+ Cell Count < 350	2014	Female Non-Pregnant/Non-Lactating	20-24	No Formal Education	Living With Partner	VCT	Normalweight	< 350	Who Stage 1 Adult	District Periphery
12141	0	I CD4+ Cell Count < 350	2014	Female Pregnant/Lactating	15-19	Primary	Not Available	Any Maternal Child Health	Normalweight	Not Available	Who Stage 1 Adult	District Periphery
12156	1	I CD4+ Cell Count < 350	2014	Female Pregnant/Lactating	20-24	Secondar or More	Married	Any Maternal Child Health	Normalweight	Not Available	Who Stage 1 Adult	District Capital
12162	1	I CD4+ Cell Count < 350	2014	Female Pregnant/Lactating	20-24	Primary	Married	Any Maternal Child Health	Not Available	>=500	Who Stage 1 Adult	District Capital
12166	1	I CD4+ Cell Count < 350	2014	Female Pregnant/Lactating	20-24	Primary	Living With Partner	Any Maternal Child Health	Overweight	Not Available	Who Stage 1 Adult	District Periphery
12170	1	I CD4+ Cell Count < 350	2014	Female Pregnant/Lactating	20-24	Not Available	Living With Partner	Any Maternal Child Health	Not Available	Not Available	Who Stage 1 Adult	District Periphery
12171	1	I CD4+ Cell Count < 350	2014	Female Pregnant/Lactating	20-24	Not Available	Living With Partner	Any Maternal Child Health	Normalweight	Not Available	Who Stage 1 Adult	District Periphery
12190	1	I CD4+ Cell Count < 350	2014	Female Pregnant/Lactating	20-24	No Formal Education	Living With Partner	Any Maternal Child Health	Underweight	Not Available	Who Stage 1 Adult	District Periphery
12194	0	I CD4+ Cell Count < 350	2014	Female Pregnant/Lactating	20-24	Not Available	Living With Partner	Any Maternal Child Health	Not Available	< 500	Who Stage 1 Adult	District Periphery
12195	0	I CD4+ Cell Count < 350	2014	Female Pregnant/Lactating	15-19	Secondar or More	Single	Any Maternal Child Health	Not Available	Not Available	Who Stage 2 Adult	District Periphery
12200	0	I CD4+ Cell Count < 350	2014	Female Non-Pregnant/Non-Lactating	20-24	Primary	Living With Partner	Any Maternal Child Health	Underweight	Not Available	Who Stage 1 Adult	District Periphery
12202	0	I CD4+ Cell Count < 350	2014	Female Pregnant/Lactating	20-24	No Formal Education	Living With Partner	Any Maternal Child Health	Normalweight	>=500	Who Stage 1 Adult	District Periphery
12213	0	I CD4+ Cell Count < 350	2014	Female Pregnant/Lactating	20-24	Primary	Living With Partner	Any Maternal Child Health	Not Available	>=500	Who Stage 1 Adult	District Periphery
12214	0	I CD4+ Cell Count < 350	2014	Female Pregnant/Lactating	20-24	Primary	Living With Partner	PITC	Not Available	Not Available	Who Stage 1 Adult	District Periphery
12215	0	I CD4+ Cell Count < 350	2014	Female Pregnant/Lactating	20-24	No Formal Education	Living With Partner	Others	Not Available	Not Available	Who Stage 1 Adult	District Periphery
12216	1	I CD4+ Cell Count < 350	2014	Female Pregnant/Lactating	15-19	Primary	Living With Partner	Others	Normalweight	Not Available	Who Stage 1 Adult	District Periphery
12217	1	I CD4+ Cell Count < 350	2014	Female Pregnant/Lactating	15-19	Primary	Living With Partner	Any Maternal Child Health	Not Available	Not Available	Who Stage 1 Adult	District Periphery
12218	0	I CD4+ Cell Count < 350	2014	Female Non-Pregnant/Non-Lactating	15-19	Primary	Living With Partner	Any Maternal Child Health	Normalweight	Not Available	Who Stage 3 Adult	District Periphery
12221	0	I CD4+ Cell Count < 350	2014	Female Pregnant/Lactating	15-19	Primary	Living With Partner	Any Maternal Child Health	Not Available	>=500	Who Stage 1 Adult	District Capital
12226	1	I CD4+ Cell Count < 350	2015	Male	20-24	Primary	Living With Partner	Any Maternal Child Health	Not Available	>=500	Who Stage 1 Adult	District Capital
12232	1	I CD4+ Cell Count < 350	2015	Female Pregnant/Lactating	20-24	Primary	Living With Partner	PITC	Underweight	< 200	Who Stage 2 Adult	District Periphery
12238	0	I CD4+ Cell Count < 350	2016	Female Pregnant/Lactating	20-24	No Formal Education	Living With Partner	Any Maternal Child Health	Normalweight	Not Available	Who Stage 1 Adult	District Periphery
12247	0	I CD4+ Cell Count < 350	2015	Female Pregnant/Lactating	20-24	Primary	Married	Any Maternal Child Health	Overweight	Not Available	Who Stage 1 Adult	District Periphery
12249	1	I CD4+ Cell Count < 350	2016	Female Non-Pregnant/Non-Lactating	20-24	No Formal Education	Married	Any Maternal Child Health	Normalweight	Not Available	Who Stage 2 Adult	District Periphery
12257	0	I CD4+ Cell Count < 350	2014	Female Pregnant/Lactating	15-19	Primary	Living With Partner	Any Maternal Child Health	Normalweight	Not Available	Who Stage 1 Adult	District Periphery
12266	1	I CD4+ Cell Count < 350	2015	Female Non-Pregnant/Non-Lactating	20-24	Not Available	Single	PITC	Normalweight	Not Available	Who Stage 2 Adult	District Periphery
12278	0	I CD4+ Cell Count < 350	2015	Male	20-24	Secondar or More	Single	PITC	Normalweight	< 350	Who Stage 3 Adult	District Periphery
12289	1	I CD4+ Cell Count < 350	2015	Female Non-Pregnant/Non-Lactating	15-19	No Formal Education	Single	PITC	Normalweight	< 200	Who Stage 2 Adult	District Periphery
12313	1	I CD4+ Cell Count < 350	2014	Female Pregnant/Lactating	15-19	Primary	Not Available	Any Maternal Child Health	Normalweight	>=500	Who Stage 1 Adult	District Periphery
12314	1	I CD4+ Cell Count < 350	2014	Female Pregnant/Lactating	20-24	No Formal Education	Married	Any Maternal Child Health	Normalweight	>=500	Who Stage 1 Adult	District Periphery
12316	1	I CD4+ Cell Count < 350	2015	Female Non-Pregnant/Non-Lactating	15-19	Not Available	Married	Any Maternal Child Health	Not Available	Not Available	Who Stage 1 Adult	District Periphery
12320	1	I CD4+ Cell Count < 350	2015	Female Non-Pregnant/Non-Lactating	15-19	Primary	Living With Partner	VCT	Underweight	< 100	Who Stage 3 Adult	District Periphery
12322	1	I CD4+ Cell Count < 350	2015	Female Pregnant/Lactating	20-24	Secondar or More	Living With Partner	Any Maternal Child Health	Normalweight	Not Available	Who Stage 1 Adult	District Capital
12328	0	I CD4+ Cell Count < 350	2015	Male	20-24	Primary	Single	Any Maternal Child Health	Normalweight	>=500	Who Stage 1 Adult	District Periphery
12331	0	I CD4+ Cell Count < 350	2015	Female Pregnant/Lactating	20-24	Primary	Married	Any Maternal Child Health	Normalweight	< 500	Who Stage 1 Adult	District Periphery
12336	1	I CD4+ Cell Count < 350	2015	Female Pregnant/Lactating	15-19	Primary	Living With Partner	Any Maternal Child Health	Normalweight	Not Available	Who Stage 1 Adult	District Periphery
12337	1	I CD4+ Cell Count < 350	2014	Female Pregnant/Lactating	20-24	No Formal Education	Single	Any Maternal Child Health	Not Available	Not Available	Who Stage 1 Adult	District Periphery
12338	0	I CD4+ Cell Count < 350	2014	Female Pregnant/Lactating	20-24	Not Available	Living With Partner	Any Maternal Child Health	Overweight	>=500	Who Stage 1 Adult	District Periphery
12339	1	I CD4+ Cell Count < 350	2015	Female Pregnant/Lactating	15-19	Primary	Not Available	Any Maternal Child Health	Normalweight	Not Available	Who Stage 1 Adult	District Periphery
12340	1	I CD4+ Cell Count < 350	2015	Male	15-19	Primary	Living With Partner	Any Maternal Child Health	Normalweight	< 500	Who Stage 1 Adult	District Periphery
12363	1	I CD4+ Cell Count < 350	2015	Female Non-Pregnant/Non-Lactating	20-24	Primary	Single	Others	Underweight	Not Available	Who Stage 3 Adult	District Capital
12370	0	I CD4+ Cell Count < 350	2015	Female Non-Pregnant/Non-Lactating	20-24	No Formal Education	Married	VCT	Normalweight	Not Available	Who Stage 1 Adult	District Periphery
12378	1	I CD4+ Cell Count < 350	2015	Female Pregnant/Lactating	20-24	No Formal Education	Married	Any Maternal Child Health	Normalweight	Not Available	Who Stage 2 Adult	District Periphery
12379	1	I CD4+ Cell Count < 350	2014	Female Pregnant/Lactating	20-24	No Formal Education	Married	Any Maternal Child Health	Normalweight	< 350	Who Stage 1 Adult	District Periphery
12393	1	I CD4+ Cell Count < 350	2015	Female Non-Pregnant/Non-Lactating	20-24	Primary	Living With Partner	VCT	Normalweight	< 350	Who Stage 1 Adult	District Capital
12398	0	II CD4+ Cell Count < 500	2016	Female Non-Pregnant/Non-Lactating	20-24	Primary	Single	VCT	Underweight	< 500	Who Stage 1 Adult	District Capital
12408	1	I CD4+ Cell Count < 350	2015	Female Non-Pregnant/Non-Lactating	20-24	Primary	Living With Partner	VCT	Underweight	< 100	Who Stage 2 Adult	District Capital
12411	0	I CD4+ Cell Count < 350	2015	Male	15-19	Not Available	Not Available	PITC	Underweight	< 100	Who Stage 1 Adult	District Capital
12418	0	II CD4+ Cell Count < 500	2016	Female Non-Pregnant/Non-Lactating	20-24	No Formal Education	Living With Partner	VCT	Not Available	< 500	Who Stage 1 Adult	District Periphery
12430	1	II CD4+ Cell Count < 500	2016	Female Pregnant/Lactating	20-24	Primary	Not Available	Others	Normalweight	>=500	Who Stage 1 Adult	District Periphery
12433	1	I CD4+ Cell Count < 350	2015	Female Non-Pregnant/Non-Lactating	15-19	Primary	Living With Partner	Any Maternal Child Health	Normalweight	>=500	Who Stage 1 Adult	District Periphery
12443	0	I CD4+ Cell Count < 350	2015	Female Pregnant/Lactating	15-19	Secondar or More	Single	Any Maternal Child Health	Normalweight	>=500	Who Stage 1 Adult	District Capital
12452	1	I CD4+ Cell Count < 350	2015	Female Pregnant/Lactating	20-24	Primary	Single	VCT	Normalweight	>=500	Who Stage 1 Adult	District Periphery
12457	1	I CD4+ Cell Count < 350	2015	Female Non-Pregnant/Non-Lactating	15-19	Primary	Single	Any Maternal Child Health	Normalweight	>=500	Who Stage 1 Adult	District Capital
12470	0	I CD4+ Cell Count < 350	2015	Female Non-Pregnant/Non-Lactating	20-24	Secondar or More	Single	PITC	Normalweight	< 350	Who Stage 1 Adult	District Capital
12503	1	I CD4+ Cell Count < 350	2015	Female Pregnant/Lactating	20-24	Primary	Living With Partner	Any Maternal Child Health	Normalweight	< 350	Who Stage 1 Adult	District Capital
12504	0	I CD4+ Cell Count < 350	2015	Female Pregnant/Lactating	15-19	Secondar or More	Living With Partner	Any Maternal Child Health	Normalweight	>=500	Who Stage 1 Adult	District Capital
12511	1	I CD4+ Cell Count < 350	2015	Female Pregnant/Lactating	20-24	Primary	Living With Partner	Any Maternal Child Health	Normalweight	>=500	Who Stage 1 Adult	District Capital
12514	0	I CD4+ Cell Count < 350	2015	Female Non-Pregnant/Non-Lactating	20-24	Primary	Single	Others	Underweight	Not Available	Who Stage 1 Adult	District Periphery
12518	1	I CD4+ Cell Count < 350	2015	Female Pregnant/Lactating	20-24	Primary	Living With Partner	Any Maternal Child Health	Normalweight	>=500	Who Stage 1 Adult	District Periphery
12530	0	I CD4+ Cell Count < 350	2015	Male	20-24	Primary	Living With Partner	Others	Normalweight	< 200	Who Stage 1 Adult	District Capital
12538	1	I CD4+ Cell Count < 350	2015	Female Non-Pregnant/Non-Lactating	15-19	Primary	Living With Partner	VCT	Underweight	< 350	Who Stage 2 Adult	District Capital
12553	1	I CD4+ Cell Count < 350	2015	Male	20-24	Secondar or More	Single	PITC	Not Available	Not Available	Who Stage 3 Adult	District Periphery
12568	0	I CD4+ Cell Count < 350	2015	Male	20-24	Secondar or More	Living With Partner	VCT	Normalweight	< 500	Who Stage 3 Adult	District Capital
12579	0	I CD4+ Cell Count < 350	2015	Female Pregnant/Lactating	15-19	Primary	Living With Partner	Any Maternal Child Health	Not Available	Not Available	Who Stage 1 Adult	District Periphery
12583	0	I CD4+ Cell Count < 350	2015	Female Pregnant/Lactating	15-19	Primary	Living With Partner	Any Maternal Child Health	Normalweight	>=500	Who Stage 1 Adult	District Periphery
12601	1	I CD4+ Cell Count < 350	2015	Male	15-19	Primary	Single	VCT	Normalweight	>=500	Who Stage 3 Adult	District Periphery
12603	0	I CD4+ Cell Count < 350	2015	Female Non-Pregnant/Non-Lactating	20-24	Secondar or More	Single	Others	Normalweight	Not Available	Who Stage 3 Adult	District Periphery
12615	1	I CD4+ Cell Count < 350	2015	Female Non-Pregnant/Non-Lactating	20-24	Not Available	Not Available	Others	Normalweight	Not Available	Who Stage 3 Adult	District Periphery
12624	0	I CD4+ Cell Count < 350	2015	Female Pregnant/Lactating	20-24	Primary	Living With Partner	Others	Normalweight	< 350	Who Stage 1 Adult	District Periphery
12625	1	I CD4+ Cell Count < 350	2015	Male	20-24	Secondar or More	Single	VCT	Underweight	< 200	Who Stage 3 Adult	District Capital
12644	1	I CD4+ Cell Count < 350	2015	Male	20-24	Not Available	Not Available	Others	Underweight	< 100	Who Stage 3 Adult	District Capital
12653	1	I CD4+ Cell Count < 350	2015	Female Non-Pregnant/Non-Lactating	20-24	Secondar or More	Single	VCT	Underweight	< 200	Who Stage 1 Adult	District Capital
12677	0	I CD4+ Cell Count < 350	2015	Female Pregnant/Lactating	20-24	Secondar or More	Living With Partner	Any Maternal Child Health	Not Available	Not Available	Who Stage 1 Adult	District Capital
12687	0	I CD4+ Cell Count < 350	2015	Female Pregnant/Lactating	15-19	Primary	Single	Any Maternal Child Health	Normalweight	Not Available	Who Stage 1 Adult	District Capital
12692	1	I CD4+ Cell Count < 350	2015	Female Non-Pregnant/Non-Lactating	20-24	Not Available	Living With Partner	VCT	Underweight	< 200	Who Stage 2 Adult	District Capital
12693	1	I CD4+ Cell Count < 350	2015	Female Non-Pregnant/Non-Lactating	20-24	Primary	Single	VCT	Underweight	< 350	Who Stage 1 Adult	District Capital
12730	1	I CD4+ Cell Count < 350	2015	Female Non-Pregnant/Non-Lactating	20-24	Primary	Married	VCT	Normalweight	Not Available	Who Stage 3 Adult	District Periphery
12748	0	I CD4+ Cell Count < 350	2015	Female Non-Pregnant/Non-Lactating	20-24	Not Available	Single	PITC	Not Available	< 100	Not Available	District Capital
12759	0	I CD4+ Cell Count < 350	2015	Male	20-24	Not Available	Living With Partner	PITC	Underweight	< 100	Who Stage 1 Adult	District Periphery
12764	1	I CD4+ Cell Count < 350	2015	Female Non-Pregnant/Non-Lactating	20-24	Primary	Single	Others	Normalweight	< 100	Who Stage 1 Adult	District Periphery
12769	0	I CD4+ Cell Count < 350	2015	Female Pregnant/Lactating	20-24	Secondar or More	Married	Any Maternal Child Health	Normalweight	Not Available	Who Stage 1 Adult	District Capital
12771	1	I CD4+ Cell Count < 350	2015	Female Non-Pregnant/Non-Lactating	20-24	Primary	Living With Partner	VCT	Underweight	< 350	Who Stage 1 Adult	District Capital
12779	0	I CD4+ Cell Count < 350	2015	Female Pregnant/Lactating	15-19	Primary	Not Available	Any Maternal Child Health	Normalweight	Not Available	Who Stage 1 Adult	District Capital
12780	0	I CD4+ Cell Count < 350	2015	Female Pregnant/Lactating	15-19	Primary	Living With Partner	Any Maternal Child Health	Not Available	Not Available	Who Stage 1 Adult	District Capital
12792	1	I CD4+ Cell Count < 350	2015	Female Pregnant/Lactating	20-24	No Formal Education	Married	Any Maternal Child Health	Not Available	>=500	Who Stage 1 Adult	District Capital
12793	1	I CD4+ Cell Count < 350	2015	Female Pregnant/Lactating	15-19	Primary	Living With Partner	Any Maternal Child Health	Not Available	Not Available	Who Stage 1 Adult	District Capital
12799	1	I CD4+ Cell Count < 350	2015	Female Pregnant/Lactating	15-19	Primary	Not Available	Any Maternal Child Health	Normalweight	>=500	Who Stage 1 Adult	District Capital
12801	1	I CD4+ Cell Count < 350	2015	Female Non-Pregnant/Non-Lactating	15-19	Not Available	Single	VCT	Underweight	< 350	Who Stage 1 Adult	District Capital
12803	0	I CD4+ Cell Count < 350	2015	Male	20-24	Primary	Living With Partner	VCT	Underweight	< 100	Who Stage 1 Adult	District Capital
12841	1	I CD4+ Cell Count < 350	2015	Female Pregnant/Lactating	20-24	Primary	Not Available	Any Maternal Child Health	Overweight	Not Available	Who Stage 1 Adult	District Capital
12844	0	I CD4+ Cell Count < 350	2015	Male	20-24	Primary	Living With Partner	PITC	Normalweight	Not Available	Who Stage 2 Adult	District Capital
12851	1	I CD4+ Cell Count < 350	2015	Male	20-24	No Formal Education	Living With Partner	PITC	Normalweight	< 500	Who Stage 3 Adult	District Periphery
12885	0	I CD4+ Cell Count < 350	2015	Male	20-24	Primary	Living With Partner	VCT	Normalweight	< 350	Who Stage 3 Adult	District Periphery
12905	1	I CD4+ Cell Count < 350	2015	Female Pregnant/Lactating	20-24	Primary	Living With Partner	Any Maternal Child Health	Normalweight	>=500	Who Stage 1 Adult	District Capital
12906	1	I CD4+ Cell Count < 350	2015	Female Non-Pregnant/Non-Lactating	15-19	Primary	Not Available	Any Maternal Child Health	Normalweight	>=500	Who Stage 1 Adult	District Capital
12912	0	I CD4+ Cell Count < 350	2015	Female Non-Pregnant/Non-Lactating	15-19	Primary	Single	Any Maternal Child Health	Not Available	Not Available	Who Stage 1 Adult	District Capital
12918	1	I CD4+ Cell Count < 350	2015	Female Non-Pregnant/Non-Lactating	15-19	Secondar or More	Living With Partner	Any Maternal Child Health	Normalweight	< 500	Who Stage 1 Adult	District Capital
12928	0	I CD4+ Cell Count < 350	2015	Female Pregnant/Lactating	15-19	Secondar or More	Not Available	Any Maternal Child Health	Normalweight	Not Available	Who Stage 1 Adult	District Capital
12929	0	I CD4+ Cell Count < 350	2015	Female Pregnant/Lactating	20-24	Primary	Living With Partner	Any Maternal Child Health	Not Available	>=500	Who Stage 1 Adult	District Periphery
12934	0	I CD4+ Cell Count < 350	2015	Female Pregnant/Lactating	20-24	Primary	Married	Any Maternal Child Health	Normalweight	>=500	Who Stage 1 Adult	District Periphery
12940	1	I CD4+ Cell Count < 350	2016	Female Pregnant/Lactating	20-24	Primary	Living With Partner	PITC	Normalweight	>=500	Who Stage 1 Adult	District Periphery
12943	1	I CD4+ Cell Count < 350	2015	Male	20-24	Not Available	Not Available	Any Maternal Child Health	Normalweight	Not Available	Who Stage 1 Adult	District Periphery
12957	0	I CD4+ Cell Count < 350	2015	Female Non-Pregnant/Non-Lactating	20-24	Primary	Living With Partner	PITC	Overweight	Not Available	Who Stage 1 Adult	District Periphery
12968	1	II CD4+ Cell Count < 500	2016	Female Pregnant/Lactating	20-24	Primary	Single	Others	Overweight	Not Available	Who Stage 1 Adult	District Capital
12971	0	I CD4+ Cell Count < 350	2015	Female Non-Pregnant/Non-Lactating	20-24	Primary	Living With Partner	PITC	Normalweight	< 100	Who Stage 3 Adult	District Capital
12975	0	I CD4+ Cell Count < 350	2015	Female Pregnant/Lactating	20-24	Primary	Married	Any Maternal Child Health	Not Available	>=500	Who Stage 1 Adult	District Capital
12981	1	II CD4+ Cell Count < 500	2016	Female Pregnant/Lactating	20-24	Primary	Not Available	VCT	Normalweight	< 350	Who Stage 2 Adult	District Capital
13002	1	II CD4+ Cell Count < 500	2016	Female Non-Pregnant/Non-Lactating	20-24	Primary	Not Available	PITC	Normalweight	Not Available	Who Stage 1 Adult	District Periphery
13004	1	I CD4+ Cell Count < 350	2015	Female Pregnant/Lactating	20-24	Primary	Living With Partner	Any Maternal Child Health	Normalweight	Not Available	Who Stage 1 Adult	District Periphery
13024	0	I CD4+ Cell Count < 350	2015	Female Pregnant/Lactating	15-19	Primary	Single	Any Maternal Child Health	Normalweight	Not Available	Who Stage 1 Adult	District Capital
13025	0	I CD4+ Cell Count < 350	2015	Female Pregnant/Lactating	15-19	Secondar or More	Not Available	Any Maternal Child Health	Not Available	Not Available	Who Stage 1 Adult	District Capital
13029	0	I CD4+ Cell Count < 350	2016	Female Non-Pregnant/Non-Lactating	20-24	No Formal Education	Not Available	VCT	Normalweight	Not Available	Who Stage 1 Adult	District Capital
13031	1	I CD4+ Cell Count < 350	2015	Female Non-Pregnant/Non-Lactating	20-24	Secondar or More	Single	VCT	Normalweight	< 350	Who Stage 1 Adult	District Periphery
13044	0	I CD4+ Cell Count < 350	2015	Male	20-24	Secondar or More	Not Available	VCT	Normalweight	< 200	Who Stage 1 Adult	District Periphery
13046	1	I CD4+ Cell Count < 350	2015	Female Pregnant/Lactating	15-19	Primary	Living With Partner	Any Maternal Child Health	Normalweight	Not Available	Who Stage 1 Adult	District Periphery
13047	1	I CD4+ Cell Count < 350	2016	Female Pregnant/Lactating	15-19	Secondar or More	Living With Partner	Any Maternal Child Health	Normalweight	>=500	Who Stage 1 Adult	District Periphery
13049	0	I CD4+ Cell Count < 350	2015	Female Pregnant/Lactating	15-19	Primary	Not Available	Any Maternal Child Health	Not Available	Not Available	Who Stage 1 Adult	District Periphery
13056	1	I CD4+ Cell Count < 350	2015	Female Pregnant/Lactating	15-19	No Formal Education	Living With Partner	Any Maternal Child Health	Not Available	< 500	Who Stage 1 Adult	District Periphery
13065	1	I CD4+ Cell Count < 350	2015	Female Non-Pregnant/Non-Lactating	15-19	Primary	Not Available	Any Maternal Child Health	Normalweight	Not Available	Who Stage 1 Adult	District Periphery
13066	1	I CD4+ Cell Count < 350	2015	Female Non-Pregnant/Non-Lactating	15-19	Secondar or More	Living With Partner	Any Maternal Child Health	Normalweight	Not Available	Who Stage 1 Adult	District Periphery
13069	1	I CD4+ Cell Count < 350	2015	Female Pregnant/Lactating	15-19	Secondar or More	Married	Any Maternal Child Health	Normalweight	< 500	Who Stage 1 Adult	District Periphery
13072	0	I CD4+ Cell Count < 350	2015	Female Non-Pregnant/Non-Lactating	15-19	Primary	Not Available	Any Maternal Child Health	Normalweight	Not Available	Who Stage 1 Adult	District Periphery
13074	0	I CD4+ Cell Count < 350	2015	Female Pregnant/Lactating	20-24	Primary	Single	Any Maternal Child Health	Normalweight	Not Available	Who Stage 1 Adult	District Periphery
13089	0	I CD4+ Cell Count < 350	2015	Female Pregnant/Lactating	20-24	Primary	Married	Any Maternal Child Health	Not Available	Not Available	Who Stage 1 Adult	District Capital
13094	0	I CD4+ Cell Count < 350	2015	Female Pregnant/Lactating	15-19	Not Available	Not Available	Any Maternal Child Health	Normalweight	>=500	Who Stage 1 Adult	District Capital
13110	1	I CD4+ Cell Count < 350	2015	Male	20-24	Secondar or More	Living With Partner	Others	Normalweight	< 350	Who Stage 1 Adult	District Periphery
13117	1	I CD4+ Cell Count < 350	2015	Male	20-24	Secondar or More	Single	Others	Normalweight	< 350	Who Stage 1 Adult	District Periphery
13120	1	I CD4+ Cell Count < 350	2015	Female Pregnant/Lactating	20-24	Primary	Married	Any Maternal Child Health	Normalweight	< 500	Who Stage 1 Adult	District Periphery
13122	1	I CD4+ Cell Count < 350	2015	Female Pregnant/Lactating	20-24	No Formal Education	Living With Partner	Any Maternal Child Health	Normalweight	>=500	Who Stage 1 Adult	District Periphery
13125	1	I CD4+ Cell Count < 350	2015	Female Pregnant/Lactating	15-19	Primary	Married	Any Maternal Child Health	Underweight	< 500	Who Stage 1 Adult	District Periphery
13134	0	I CD4+ Cell Count < 350	2015	Female Non-Pregnant/Non-Lactating	15-19	Secondar or More	Not Available	VCT	Not Available	< 350	Who Stage 2 Adult	District Capital
13137	0	I CD4+ Cell Count < 350	2015	Male	20-24	Secondar or More	Living With Partner	Any Maternal Child Health	Normalweight	< 350	Who Stage 1 Adult	District Periphery
13138	0	I CD4+ Cell Count < 350	2015	Female Pregnant/Lactating	15-19	No Formal Education	Living With Partner	Any Maternal Child Health	Normalweight	< 350	Who Stage 1 Adult	District Periphery
13141	1	I CD4+ Cell Count < 350	2015	Male	15-19	Primary	Living With Partner	Any Maternal Child Health	Normalweight	>=500	Who Stage 1 Adult	District Periphery
13153	1	I CD4+ Cell Count < 350	2015	Male	20-24	Primary	Single	VCT	Normalweight	Not Available	Who Stage 3 Adult	District Periphery
13157	1	I CD4+ Cell Count < 350	2015	Female Pregnant/Lactating	20-24	Primary	Living With Partner	Any Maternal Child Health	Underweight	>=500	Who Stage 1 Adult	District Periphery
13162	0	I CD4+ Cell Count < 350	2015	Female Pregnant/Lactating	20-24	Not Available	Not Available	Any Maternal Child Health	Underweight	< 500	Who Stage 3 Adult	District Periphery
13175	1	I CD4+ Cell Count < 350	2015	Female Non-Pregnant/Non-Lactating	20-24	Primary	Single	VCT	Normalweight	Not Available	Who Stage 1 Adult	District Periphery
13191	0	I CD4+ Cell Count < 350	2015	Male	20-24	Primary	Not Available	VCT	Normalweight	< 100	Who Stage 3 Adult	District Capital
13195	1	I CD4+ Cell Count < 350	2015	Female Pregnant/Lactating	15-19	Primary	Not Available	Any Maternal Child Health	Underweight	Not Available	Who Stage 1 Adult	District Capital
13198	1	I CD4+ Cell Count < 350	2015	Male	20-24	Not Available	Not Available	Any Maternal Child Health	Underweight	< 350	Who Stage 1 Adult	District Capital
13205	0	I CD4+ Cell Count < 350	2015	Male	20-24	No Formal Education	Single	Others	Underweight	< 200	Who Stage 3 Adult	District Capital
13208	1	I CD4+ Cell Count < 350	2015	Female Non-Pregnant/Non-Lactating	15-19	Primary	Single	Any Maternal Child Health	Normalweight	Not Available	Who Stage 1 Adult	District Capital
13210	1	I CD4+ Cell Count < 350	2015	Female Pregnant/Lactating	20-24	Primary	Not Available	Any Maternal Child Health	Normalweight	>=500	Who Stage 1 Adult	District Capital
13218	1	I CD4+ Cell Count < 350	2015	Female Non-Pregnant/Non-Lactating	20-24	Secondar or More	Single	VCT	Normalweight	< 350	Who Stage 3 Adult	District Capital
13230	0	I CD4+ Cell Count < 350	2015	Female Pregnant/Lactating	20-24	Secondar or More	Living With Partner	Any Maternal Child Health	Normalweight	Not Available	Who Stage 1 Adult	District Periphery
13231	1	I CD4+ Cell Count < 350	2015	Male	15-19	Secondar or More	Single	VCT	Normalweight	Not Available	Who Stage 3 Adult	District Periphery
13242	0	I CD4+ Cell Count < 350	2015	Female Non-Pregnant/Non-Lactating	20-24	Primary	Living With Partner	Any Maternal Child Health	Not Available	Not Available	Who Stage 1 Adult	District Periphery
13244	0	I CD4+ Cell Count < 350	2015	Female Non-Pregnant/Non-Lactating	20-24	Primary	Single	VCT	Underweight	< 200	Who Stage 3 Adult	District Periphery
13251	1	I CD4+ Cell Count < 350	2015	Female Non-Pregnant/Non-Lactating	20-24	Primary	Living With Partner	Any Maternal Child Health	Normalweight	Not Available	Who Stage 1 Adult	District Periphery
13254	1	I CD4+ Cell Count < 350	2015	Female Non-Pregnant/Non-Lactating	20-24	Primary	Living With Partner	Any Maternal Child Health	Normalweight	Not Available	Who Stage 1 Adult	District Periphery
13256	1	I CD4+ Cell Count < 350	2015	Female Pregnant/Lactating	15-19	Primary	Not Available	VCT	Normalweight	< 350	Who Stage 1 Adult	District Periphery
13260	1	I CD4+ Cell Count < 350	2015	Female Non-Pregnant/Non-Lactating	20-24	Primary	Single	VCT	Underweight	< 100	Who Stage 2 Adult	District Periphery
13263	0	II CD4+ Cell Count < 500	2016	Male	20-24	Secondar or More	Living With Partner	PITC	Normalweight	Not Available	Who Stage 3 Adult	District Periphery
13272	0	I CD4+ Cell Count < 350	2015	Female Non-Pregnant/Non-Lactating	15-19	Secondar or More	Single	VCT	Not Available	Not Available	Who Stage 3 Adult	District Periphery
13276	1	I CD4+ Cell Count < 350	2015	Female Non-Pregnant/Non-Lactating	15-19	Secondar or More	Living With Partner	Any Maternal Child Health	Normalweight	Not Available	Who Stage 1 Adult	District Periphery
13280	1	I CD4+ Cell Count < 350	2015	Female Pregnant/Lactating	20-24	Primary	Not Available	Any Maternal Child Health	Overweight	>=500	Who Stage 1 Adult	District Periphery
13282	1	I CD4+ Cell Count < 350	2015	Female Pregnant/Lactating	15-19	Not Available	Single	Any Maternal Child Health	Underweight	< 350	Who Stage 1 Adult	District Periphery
13284	0	I CD4+ Cell Count < 350	2015	Female Pregnant/Lactating	20-24	No Formal Education	Single	Any Maternal Child Health	Underweight	>=500	Who Stage 1 Adult	District Periphery
13290	0	I CD4+ Cell Count < 350	2015	Female Non-Pregnant/Non-Lactating	20-24	Primary	Not Available	VCT	Overweight	Not Available	Who Stage 1 Adult	District Periphery
13337	1	I CD4+ Cell Count < 350	2015	Female Pregnant/Lactating	15-19	No Formal Education	Single	Any Maternal Child Health	Normalweight	>=500	Who Stage 2 Adult	District Periphery
13347	0	I CD4+ Cell Count < 350	2015	Female Pregnant/Lactating	20-24	Primary	Living With Partner	Any Maternal Child Health	Normalweight	Not Available	Who Stage 3 Adult	District Periphery
13349	1	I CD4+ Cell Count < 350	2015	Female Non-Pregnant/Non-Lactating	20-24	No Formal Education	Married	Any Maternal Child Health	Overweight	>=500	Who Stage 2 Adult	District Periphery
13368	1	I CD4+ Cell Count < 350	2015	Male	20-24	Primary	Married	Any Maternal Child Health	Normalweight	>=500	Who Stage 1 Adult	District Periphery
13375	1	I CD4+ Cell Count < 350	2015	Female Non-Pregnant/Non-Lactating	20-24	Primary	Married	VCT	Underweight	< 100	Who Stage 1 Adult	District Periphery
13388	1	I CD4+ Cell Count < 350	2015	Female Pregnant/Lactating	15-19	Primary	Living With Partner	Any Maternal Child Health	Normalweight	Not Available	Who Stage 1 Adult	District Periphery
13390	1	I CD4+ Cell Count < 350	2015	Female Pregnant/Lactating	20-24	Secondar or More	Not Available	Any Maternal Child Health	Not Available	Not Available	Who Stage 1 Adult	District Periphery
13416	0	I CD4+ Cell Count < 350	2015	Female Pregnant/Lactating	20-24	Primary	Not Available	Any Maternal Child Health	Normalweight	< 500	Who Stage 1 Adult	District Periphery
13420	1	I CD4+ Cell Count < 350	2015	Female Pregnant/Lactating	15-19	Secondar or More	Living With Partner	Any Maternal Child Health	Normalweight	Not Available	Who Stage 1 Adult	District Periphery
13424	0	I CD4+ Cell Count < 350	2015	Female Pregnant/Lactating	15-19	Primary	Living With Partner	Any Maternal Child Health	Normalweight	< 350	Who Stage 1 Adult	District Periphery
13425	1	I CD4+ Cell Count < 350	2015	Female Non-Pregnant/Non-Lactating	15-19	Secondar or More	Living With Partner	Any Maternal Child Health	Normalweight	>=500	Who Stage 1 Adult	District Periphery
13426	1	I CD4+ Cell Count < 350	2015	Female Pregnant/Lactating	20-24	Primary	Not Available	Any Maternal Child Health	Normalweight	Not Available	Who Stage 1 Adult	District Periphery
13448	1	II CD4+ Cell Count < 500	2016	Female Non-Pregnant/Non-Lactating	20-24	No Formal Education	Living With Partner	VCT	Underweight	Not Available	Who Stage 3 Adult	District Capital
13463	0	I CD4+ Cell Count < 350	2015	Female Pregnant/Lactating	20-24	Primary	Living With Partner	Any Maternal Child Health	Underweight	Not Available	Who Stage 1 Adult	District Periphery
13465	0	I CD4+ Cell Count < 350	2015	Female Pregnant/Lactating	15-19	Primary	Living With Partner	Any Maternal Child Health	Normalweight	Not Available	Who Stage 1 Adult	District Periphery
13486	0	I CD4+ Cell Count < 350	2015	Female Pregnant/Lactating	20-24	Primary	Not Available	Any Maternal Child Health	Not Available	>=500	Who Stage 1 Adult	District Periphery
13510	1	I CD4+ Cell Count < 350	2014	Female Non-Pregnant/Non-Lactating	15-19	Secondar or More	Living With Partner	Any Maternal Child Health	Not Available	Not Available	Who Stage 1 Adult	District Periphery
13519	1	I CD4+ Cell Count < 350	2015	Female Pregnant/Lactating	15-19	Secondar or More	Living With Partner	Any Maternal Child Health	Normalweight	< 500	Who Stage 1 Adult	District Capital
13520	0	I CD4+ Cell Count < 350	2015	Male	20-24	No Formal Education	Not Available	Any Maternal Child Health	Underweight	< 500	Who Stage 1 Adult	District Capital
13521	1	I CD4+ Cell Count < 350	2015	Male	20-24	Primary	Not Available	PITC	Overweight	< 350	Who Stage 4 Adult	District Capital
13522	1	I CD4+ Cell Count < 350	2015	Female Pregnant/Lactating	20-24	Primary	Living With Partner	Any Maternal Child Health	Underweight	>=500	Who Stage 1 Adult	District Capital
13529	1	I CD4+ Cell Count < 350	2015	Female Pregnant/Lactating	15-19	No Formal Education	Living With Partner	Any Maternal Child Health	Overweight	>=500	Who Stage 1 Adult	District Periphery
13540	1	II CD4+ Cell Count < 500	2016	Male	20-24	Primary	Living With Partner	Any Maternal Child Health	Normalweight	< 350	Who Stage 1 Adult	District Periphery
13550	0	I CD4+ Cell Count < 350	2015	Female Non-Pregnant/Non-Lactating	15-19	Secondar or More	Living With Partner	Any Maternal Child Health	Normalweight	Not Available	Who Stage 1 Adult	District Periphery
13555	1	I CD4+ Cell Count < 350	2015	Female Pregnant/Lactating	15-19	No Formal Education	Living With Partner	Any Maternal Child Health	Normalweight	< 350	Who Stage 1 Adult	District Periphery
13556	1	I CD4+ Cell Count < 350	2015	Female Pregnant/Lactating	15-19	No Formal Education	Living With Partner	Any Maternal Child Health	Overweight	Not Available	Who Stage 1 Adult	District Periphery
13561	1	I CD4+ Cell Count < 350	2015	Male	20-24	Not Available	Not Available	VCT	Normalweight	Not Available	Who Stage 1 Adult	District Periphery
13562	1	I CD4+ Cell Count < 350	2015	Female Pregnant/Lactating	15-19	Primary	Living With Partner	Any Maternal Child Health	Normalweight	< 500	Who Stage 1 Adult	District Periphery
13564	1	I CD4+ Cell Count < 350	2015	Female Pregnant/Lactating	20-24	No Formal Education	Living With Partner	Any Maternal Child Health	Normalweight	< 350	Who Stage 1 Adult	District Periphery
13565	1	I CD4+ Cell Count < 350	2015	Female Pregnant/Lactating	20-24	No Formal Education	Living With Partner	Any Maternal Child Health	Normalweight	< 350	Who Stage 1 Adult	District Periphery
13580	1	I CD4+ Cell Count < 350	2015	Female Pregnant/Lactating	20-24	No Formal Education	Married	Any Maternal Child Health	Normalweight	Not Available	Who Stage 2 Adult	District Capital
13585	0	I CD4+ Cell Count < 350	2015	Male	20-24	Secondar or More	Living With Partner	VCT	Normalweight	Not Available	Who Stage 4 Adult	District Periphery
13606	1	I CD4+ Cell Count < 350	2015	Female Pregnant/Lactating	15-19	Primary	Living With Partner	Any Maternal Child Health	Normalweight	Not Available	Who Stage 1 Adult	District Capital
13607	1	I CD4+ Cell Count < 350	2015	Female Non-Pregnant/Non-Lactating	20-24	No Formal Education	Not Available	VCT	Normalweight	< 350	Who Stage 1 Adult	District Capital
13612	0	I CD4+ Cell Count < 350	2015	Female Pregnant/Lactating	20-24	Primary	Living With Partner	Any Maternal Child Health	Normalweight	< 350	Who Stage 1 Adult	District Capital
13625	1	I CD4+ Cell Count < 350	2015	Female Pregnant/Lactating	15-19	No Formal Education	Not Available	Any Maternal Child Health	Normalweight	Not Available	Who Stage 1 Adult	District Periphery
13626	1	I CD4+ Cell Count < 350	2015	Female Pregnant/Lactating	15-19	No Formal Education	Married	Any Maternal Child Health	Normalweight	< 500	Who Stage 1 Adult	District Periphery
13631	1	I CD4+ Cell Count < 350	2015	Male	20-24	Primary	Living With Partner	Any Maternal Child Health	Normalweight	< 500	Who Stage 1 Adult	District Periphery
13634	1	I CD4+ Cell Count < 350	2015	Male	20-24	Secondar or More	Living With Partner	VCT	Normalweight	< 200	Who Stage 3 Adult	District Periphery
13636	1	I CD4+ Cell Count < 350	2015	Female Pregnant/Lactating	15-19	Not Available	Living With Partner	Any Maternal Child Health	Overweight	Not Available	Who Stage 1 Adult	District Periphery
13637	1	I CD4+ Cell Count < 350	2015	Female Non-Pregnant/Non-Lactating	20-24	Primary	Living With Partner	Any Maternal Child Health	Normalweight	< 350	Who Stage 1 Adult	District Periphery
13645	1	I CD4+ Cell Count < 350	2015	Female Pregnant/Lactating	20-24	No Formal Education	Living With Partner	Any Maternal Child Health	Normalweight	>=500	Who Stage 1 Adult	District Periphery
13647	1	I CD4+ Cell Count < 350	2015	Female Pregnant/Lactating	15-19	Secondar or More	Single	Any Maternal Child Health	Normalweight	>=500	Who Stage 1 Adult	District Periphery
13650	1	I CD4+ Cell Count < 350	2015	Female Pregnant/Lactating	20-24	Primary	Living With Partner	Any Maternal Child Health	Normalweight	>=500	Who Stage 2 Adult	District Periphery
13652	1	I CD4+ Cell Count < 350	2015	Female Pregnant/Lactating	20-24	Secondar or More	Living With Partner	Any Maternal Child Health	Normalweight	< 350	Who Stage 1 Adult	District Periphery
13663	0	I CD4+ Cell Count < 350	2015	Female Pregnant/Lactating	20-24	Primary	Living With Partner	Any Maternal Child Health	Normalweight	>=500	Who Stage 1 Adult	District Periphery
13676	1	I CD4+ Cell Count < 350	2015	Female Pregnant/Lactating	15-19	Primary	Living With Partner	Any Maternal Child Health	Not Available	Not Available	Who Stage 2 Adult	District Periphery
13685	1	I CD4+ Cell Count < 350	2015	Female Pregnant/Lactating	20-24	Not Available	Married	Any Maternal Child Health	Not Available	>=500	Who Stage 1 Adult	District Periphery
13689	0	I CD4+ Cell Count < 350	2015	Male	20-24	Secondar or More	Living With Partner	Any Maternal Child Health	Overweight	< 350	Who Stage 1 Adult	District Periphery
13690	0	I CD4+ Cell Count < 350	2015	Female Pregnant/Lactating	20-24	No Formal Education	Living With Partner	Any Maternal Child Health	Normalweight	Not Available	Who Stage 1 Adult	District Periphery
13691	0	I CD4+ Cell Count < 350	2015	Male	20-24	Primary	Not Available	Any Maternal Child Health	Overweight	Not Available	Who Stage 1 Adult	District Periphery
13699	0	I CD4+ Cell Count < 350	2015	Male	20-24	Primary	Married	VCT	Normalweight	< 350	Who Stage 1 Adult	District Periphery
13706	1	I CD4+ Cell Count < 350	2015	Female Pregnant/Lactating	15-19	Primary	Living With Partner	Any Maternal Child Health	Normalweight	>=500	Who Stage 1 Adult	District Periphery
13713	1	I CD4+ Cell Count < 350	2015	Female Pregnant/Lactating	20-24	No Formal Education	Married	Any Maternal Child Health	Overweight	Not Available	Who Stage 1 Adult	District Periphery
13715	1	I CD4+ Cell Count < 350	2015	Female Pregnant/Lactating	20-24	No Formal Education	Married	Any Maternal Child Health	Normalweight	Not Available	Who Stage 2 Adult	District Periphery
13717	1	I CD4+ Cell Count < 350	2015	Female Non-Pregnant/Non-Lactating	20-24	Not Available	Not Available	Any Maternal Child Health	Normalweight	Not Available	Who Stage 1 Adult	District Periphery
13718	1	I CD4+ Cell Count < 350	2015	Female Pregnant/Lactating	20-24	Primary	Married	Any Maternal Child Health	Normalweight	Not Available	Who Stage 1 Adult	District Periphery
13737	1	II CD4+ Cell Count < 500	2016	Male	20-24	Secondar or More	Living With Partner	VCT	Normalweight	< 350	Who Stage 1 Adult	District Periphery
13739	1	I CD4+ Cell Count < 350	2015	Male	20-24	Primary	Living With Partner	Any Maternal Child Health	Normalweight	< 350	Not Available	District Periphery
13741	1	I CD4+ Cell Count < 350	2015	Female Pregnant/Lactating	20-24	Primary	Living With Partner	Any Maternal Child Health	Normalweight	>=500	Who Stage 1 Adult	District Periphery
13744	0	I CD4+ Cell Count < 350	2015	Female Non-Pregnant/Non-Lactating	20-24	Primary	Living With Partner	Any Maternal Child Health	Normalweight	< 500	Who Stage 1 Adult	District Periphery
13745	0	I CD4+ Cell Count < 350	2015	Female Pregnant/Lactating	20-24	Secondar or More	Living With Partner	Any Maternal Child Health	Underweight	< 500	Who Stage 1 Adult	District Periphery
13746	1	I CD4+ Cell Count < 350	2015	Female Pregnant/Lactating	15-19	No Formal Education	Not Available	Any Maternal Child Health	Normalweight	>=500	Who Stage 1 Adult	District Periphery
13747	0	I CD4+ Cell Count < 350	2015	Female Pregnant/Lactating	20-24	Not Available	Married	Any Maternal Child Health	Normalweight	< 350	Who Stage 1 Adult	District Periphery
13762	0	I CD4+ Cell Count < 350	2015	Female Non-Pregnant/Non-Lactating	20-24	Primary	Living With Partner	VCT	Underweight	< 350	Who Stage 1 Adult	District Capital
13773	0	I CD4+ Cell Count < 350	2015	Male	20-24	Primary	Living With Partner	Others	Underweight	< 100	Not Available	District Capital
13774	1	I CD4+ Cell Count < 350	2016	Female Pregnant/Lactating	20-24	Secondar or More	Living With Partner	Any Maternal Child Health	Underweight	Not Available	Who Stage 1 Adult	District Capital
13775	1	I CD4+ Cell Count < 350	2015	Female Pregnant/Lactating	15-19	Secondar or More	Living With Partner	Any Maternal Child Health	Underweight	< 350	Who Stage 1 Adult	District Capital
13777	1	I CD4+ Cell Count < 350	2015	Female Pregnant/Lactating	15-19	No Formal Education	Married	Any Maternal Child Health	Normalweight	>=500	Who Stage 1 Adult	District Periphery
13778	1	I CD4+ Cell Count < 350	2015	Female Pregnant/Lactating	15-19	Secondar or More	Married	Any Maternal Child Health	Normalweight	Not Available	Who Stage 1 Adult	District Periphery
13786	1	I CD4+ Cell Count < 350	2015	Female Non-Pregnant/Non-Lactating	20-24	Primary	Single	PITC	Normalweight	< 200	Who Stage 2 Adult	District Periphery
13787	1	I CD4+ Cell Count < 350	2015	Female Non-Pregnant/Non-Lactating	20-24	No Formal Education	Single	PITC	Normalweight	Not Available	Who Stage 1 Adult	District Periphery
13788	1	I CD4+ Cell Count < 350	2015	Female Non-Pregnant/Non-Lactating	20-24	Secondar or More	Single	PITC	Normalweight	< 350	Who Stage 2 Adult	District Periphery
13814	0	I CD4+ Cell Count < 350	2015	Female Pregnant/Lactating	20-24	Primary	Living With Partner	Any Maternal Child Health	Normalweight	Not Available	Who Stage 1 Adult	District Periphery
13816	1	I CD4+ Cell Count < 350	2015	Female Pregnant/Lactating	15-19	Primary	Living With Partner	Any Maternal Child Health	Normalweight	>=500	Who Stage 1 Adult	District Periphery
13817	0	I CD4+ Cell Count < 350	2015	Female Pregnant/Lactating	20-24	Primary	Living With Partner	Any Maternal Child Health	Normalweight	< 350	Who Stage 1 Adult	District Periphery
13832	1	I CD4+ Cell Count < 350	2015	Male	20-24	Primary	Not Available	VCT	Normalweight	< 350	Who Stage 1 Adult	District Periphery
13833	0	I CD4+ Cell Count < 350	2015	Female Pregnant/Lactating	15-19	Secondar or More	Not Available	Any Maternal Child Health	Overweight	< 500	Who Stage 1 Adult	District Periphery
13836	0	I CD4+ Cell Count < 350	2015	Female Non-Pregnant/Non-Lactating	20-24	No Formal Education	Single	VCT	Not Available	< 350	Not Available	District Capital
13838	1	I CD4+ Cell Count < 350	2015	Female Non-Pregnant/Non-Lactating	15-19	Secondar or More	Not Available	Any Maternal Child Health	Normalweight	Not Available	Who Stage 1 Adult	District Periphery
13846	1	I CD4+ Cell Count < 350	2015	Female Pregnant/Lactating	20-24	Primary	Living With Partner	Any Maternal Child Health	Not Available	< 500	Who Stage 1 Adult	District Periphery
13851	1	I CD4+ Cell Count < 350	2015	Female Pregnant/Lactating	20-24	Primary	Not Available	Any Maternal Child Health	Normalweight	Not Available	Who Stage 1 Adult	District Periphery
13857	1	I CD4+ Cell Count < 350	2015	Female Pregnant/Lactating	15-19	Primary	Single	Any Maternal Child Health	Overweight	< 500	Who Stage 1 Adult	District Capital
13866	0	I CD4+ Cell Count < 350	2015	Male	20-24	Primary	Not Available	Any Maternal Child Health	Not Available	>=500	Who Stage 1 Adult	District Periphery
13881	0	I CD4+ Cell Count < 350	2015	Male	20-24	Primary	Living With Partner	Any Maternal Child Health	Underweight	Not Available	Who Stage 1 Adult	District Periphery
13884	1	I CD4+ Cell Count < 350	2015	Female Non-Pregnant/Non-Lactating	20-24	Secondar or More	Living With Partner	Any Maternal Child Health	Normalweight	Not Available	Who Stage 1 Adult	District Periphery
13886	1	I CD4+ Cell Count < 350	2015	Female Non-Pregnant/Non-Lactating	20-24	Not Available	Living With Partner	VCT	Normalweight	Not Available	Who Stage 1 Adult	District Periphery
13888	0	I CD4+ Cell Count < 350	2015	Female Pregnant/Lactating	20-24	Secondar or More	Not Available	Any Maternal Child Health	Not Available	Not Available	Who Stage 1 Adult	District Periphery
13906	1	I CD4+ Cell Count < 350	2015	Female Pregnant/Lactating	20-24	No Formal Education	Living With Partner	Any Maternal Child Health	Not Available	Not Available	Who Stage 2 Adult	District Periphery
13907	1	I CD4+ Cell Count < 350	2015	Male	20-24	Primary	Living With Partner	Any Maternal Child Health	Not Available	Not Available	Who Stage 1 Adult	District Periphery
13915	0	I CD4+ Cell Count < 350	2015	Female Pregnant/Lactating	20-24	No Formal Education	Not Available	Any Maternal Child Health	Not Available	Not Available	Who Stage 1 Adult	District Periphery
13916	0	I CD4+ Cell Count < 350	2015	Female Pregnant/Lactating	20-24	Primary	Living With Partner	Any Maternal Child Health	Not Available	Not Available	Who Stage 1 Adult	District Periphery
13921	0	I CD4+ Cell Count < 350	2015	Female Pregnant/Lactating	20-24	Primary	Living With Partner	Any Maternal Child Health	Not Available	< 200	Who Stage 1 Adult	District Periphery
13922	1	I CD4+ Cell Count < 350	2015	Female Pregnant/Lactating	15-19	Primary	Living With Partner	Any Maternal Child Health	Normalweight	< 350	Who Stage 1 Adult	District Periphery
13924	0	I CD4+ Cell Count < 350	2015	Male	20-24	No Formal Education	Living With Partner	Any Maternal Child Health	Not Available	>=500	Who Stage 1 Adult	District Periphery
13931	0	I CD4+ Cell Count < 350	2015	Male	15-19	Not Available	Living With Partner	VCT	Underweight	< 200	Who Stage 1 Adult	District Capital
13933	1	I CD4+ Cell Count < 350	2016	Female Pregnant/Lactating	20-24	Primary	Living With Partner	PITC	Normalweight	>=500	Who Stage 1 Adult	District Capital
13937	0	I CD4+ Cell Count < 350	2015	Female Pregnant/Lactating	15-19	Primary	Living With Partner	Any Maternal Child Health	Normalweight	>=500	Who Stage 1 Adult	District Capital
13940	1	I CD4+ Cell Count < 350	2015	Female Pregnant/Lactating	20-24	No Formal Education	Living With Partner	VCT	Normalweight	Not Available	Who Stage 1 Adult	District Capital
13946	1	I CD4+ Cell Count < 350	2015	Male	20-24	Primary	Single	VCT	Normalweight	< 200	Who Stage 1 Adult	District Periphery
13948	0	I CD4+ Cell Count < 350	2015	Male	20-24	Primary	Living With Partner	Any Maternal Child Health	Normalweight	< 350	Who Stage 1 Adult	District Periphery
13969	1	I CD4+ Cell Count < 350	2015	Female Pregnant/Lactating	15-19	Primary	Living With Partner	Any Maternal Child Health	Normalweight	< 350	Who Stage 1 Adult	District Capital
13988	1	I CD4+ Cell Count < 350	2015	Female Pregnant/Lactating	20-24	Primary	Living With Partner	Any Maternal Child Health	Overweight	< 500	Who Stage 1 Adult	District Periphery
13992	1	I CD4+ Cell Count < 350	2015	Female Pregnant/Lactating	20-24	No Formal Education	Living With Partner	Any Maternal Child Health	Normalweight	< 500	Who Stage 1 Adult	District Periphery
13996	1	I CD4+ Cell Count < 350	2015	Female Pregnant/Lactating	15-19	Primary	Married	Any Maternal Child Health	Normalweight	< 200	Who Stage 2 Adult	District Periphery
13998	0	I CD4+ Cell Count < 350	2015	Female Pregnant/Lactating	15-19	No Formal Education	Not Available	Any Maternal Child Health	Not Available	< 200	Who Stage 2 Adult	District Periphery
14004	1	I CD4+ Cell Count < 350	2015	Female Pregnant/Lactating	20-24	Primary	Living With Partner	Any Maternal Child Health	Normalweight	>=500	Who Stage 1 Adult	District Periphery
14005	1	I CD4+ Cell Count < 350	2015	Female Non-Pregnant/Non-Lactating	15-19	Primary	Single	VCT	Normalweight	< 350	Who Stage 2 Adult	District Periphery
14007	1	I CD4+ Cell Count < 350	2015	Female Non-Pregnant/Non-Lactating	15-19	No Formal Education	Living With Partner	VCT	Underweight	< 100	Who Stage 3 Adult	District Capital
14033	0	I CD4+ Cell Count < 350	2015	Female Pregnant/Lactating	20-24	Primary	Living With Partner	Any Maternal Child Health	Not Available	Not Available	Who Stage 1 Adult	District Periphery
14039	1	I CD4+ Cell Count < 350	2015	Female Pregnant/Lactating	15-19	Primary	Married	Any Maternal Child Health	Not Available	< 500	Who Stage 1 Adult	District Periphery
14072	0	I CD4+ Cell Count < 350	2015	Female Pregnant/Lactating	15-19	Primary	Single	Any Maternal Child Health	Normalweight	>=500	Who Stage 1 Adult	District Periphery
14073	1	I CD4+ Cell Count < 350	2015	Female Pregnant/Lactating	20-24	Primary	Single	Any Maternal Child Health	Normalweight	< 500	Who Stage 1 Adult	District Periphery
14078	1	I CD4+ Cell Count < 350	2015	Female Non-Pregnant/Non-Lactating	15-19	Secondar or More	Not Available	VCT	Not Available	< 350	Who Stage 1 Adult	District Periphery
14081	1	I CD4+ Cell Count < 350	2015	Male	20-24	Primary	Not Available	Any Maternal Child Health	Normalweight	>=500	Who Stage 1 Adult	District Periphery
14083	0	I CD4+ Cell Count < 350	2015	Female Pregnant/Lactating	15-19	Primary	Not Available	Any Maternal Child Health	Normalweight	>=500	Who Stage 1 Adult	District Periphery
14089	1	II CD4+ Cell Count < 500	2016	Female Non-Pregnant/Non-Lactating	20-24	Not Available	Not Available	VCT	Normalweight	< 500	Who Stage 1 Adult	District Periphery
14093	1	I CD4+ Cell Count < 350	2015	Female Pregnant/Lactating	20-24	Secondar or More	Living With Partner	Any Maternal Child Health	Normalweight	>=500	Who Stage 1 Adult	District Periphery
14099	1	I CD4+ Cell Count < 350	2015	Male	20-24	Primary	Not Available	Any Maternal Child Health	Normalweight	Not Available	Who Stage 1 Adult	District Periphery
14103	0	I CD4+ Cell Count < 350	2015	Female Pregnant/Lactating	15-19	Primary	Not Available	Any Maternal Child Health	Normalweight	Not Available	Who Stage 1 Adult	District Periphery
14106	0	I CD4+ Cell Count < 350	2015	Female Pregnant/Lactating	20-24	Primary	Not Available	Any Maternal Child Health	Not Available	Not Available	Who Stage 1 Adult	District Periphery
14113	1	I CD4+ Cell Count < 350	2015	Female Non-Pregnant/Non-Lactating	20-24	Secondar or More	Single	Others	Underweight	< 100	Who Stage 3 Adult	District Capital
14118	0	I CD4+ Cell Count < 350	2015	Female Non-Pregnant/Non-Lactating	20-24	Primary	Not Available	VCT	Normalweight	< 350	Who Stage 4 Adult	District Capital
14119	0	I CD4+ Cell Count < 350	2015	Female Pregnant/Lactating	15-19	Primary	Living With Partner	Any Maternal Child Health	Normalweight	>=500	Who Stage 1 Adult	District Capital
14120	0	I CD4+ Cell Count < 350	2015	Male	20-24	Primary	Living With Partner	Any Maternal Child Health	Not Available	Not Available	Who Stage 1 Adult	District Periphery
14122	1	I CD4+ Cell Count < 350	2015	Male	20-24	Primary	Living With Partner	Any Maternal Child Health	Not Available	Not Available	Who Stage 1 Adult	District Periphery
14123	1	I CD4+ Cell Count < 350	2015	Female Non-Pregnant/Non-Lactating	15-19	Primary	Single	VCT	Underweight	< 350	Who Stage 2 Adult	District Periphery
14135	0	I CD4+ Cell Count < 350	2015	Female Non-Pregnant/Non-Lactating	20-24	No Formal Education	Living With Partner	VCT	Normalweight	Not Available	Who Stage 2 Adult	District Periphery
14136	0	I CD4+ Cell Count < 350	2015	Male	20-24	Primary	Living With Partner	VCT	Normalweight	Not Available	Who Stage 3 Adult	District Periphery
14143	0	I CD4+ Cell Count < 350	2015	Female Pregnant/Lactating	20-24	No Formal Education	Married	Any Maternal Child Health	Not Available	>=500	Who Stage 1 Adult	District Periphery
14161	1	I CD4+ Cell Count < 350	2015	Female Pregnant/Lactating	20-24	Secondar or More	Living With Partner	Any Maternal Child Health	Normalweight	>=500	Who Stage 1 Adult	District Periphery
14170	1	I CD4+ Cell Count < 350	2015	Female Pregnant/Lactating	20-24	Primary	Living With Partner	Any Maternal Child Health	Not Available	>=500	Who Stage 1 Adult	District Periphery
14177	0	I CD4+ Cell Count < 350	2015	Female Non-Pregnant/Non-Lactating	20-24	No Formal Education	Single	VCT	Not Available	< 100	Who Stage 3 Adult	District Capital
14181	0	I CD4+ Cell Count < 350	2015	Male	15-19	Primary	Living With Partner	VCT	Normalweight	Not Available	Who Stage 2 Adult	District Periphery
14186	1	I CD4+ Cell Count < 350	2015	Female Pregnant/Lactating	20-24	Secondar or More	Married	Any Maternal Child Health	Normalweight	Not Available	Who Stage 3 Adult	District Periphery
14197	1	I CD4+ Cell Count < 350	2015	Female Non-Pregnant/Non-Lactating	15-19	Secondar or More	Living With Partner	Others	Normalweight	< 350	Who Stage 1 Adult	District Capital
14205	0	I CD4+ Cell Count < 350	2015	Male	20-24	Secondar or More	Living With Partner	Any Maternal Child Health	Normalweight	>=500	Who Stage 1 Adult	District Periphery
14206	0	I CD4+ Cell Count < 350	2015	Male	15-19	Primary	Living With Partner	Any Maternal Child Health	Not Available	Not Available	Who Stage 1 Adult	District Periphery
14223	1	I CD4+ Cell Count < 350	2015	Female Pregnant/Lactating	15-19	Primary	Living With Partner	Any Maternal Child Health	Normalweight	>=500	Who Stage 1 Adult	District Periphery
14227	1	I CD4+ Cell Count < 350	2015	Female Pregnant/Lactating	20-24	Primary	Living With Partner	Any Maternal Child Health	Normalweight	Not Available	Who Stage 1 Adult	District Periphery
14239	1	I CD4+ Cell Count < 350	2015	Male	20-24	Secondar or More	Single	Others	Normalweight	< 350	Who Stage 3 Adult	District Capital
14247	1	I CD4+ Cell Count < 350	2015	Female Non-Pregnant/Non-Lactating	20-24	Not Available	Not Available	Others	Underweight	Not Available	Who Stage 2 Adult	District Periphery
14248	0	I CD4+ Cell Count < 350	2015	Female Non-Pregnant/Non-Lactating	20-24	Primary	Living With Partner	VCT	Overweight	< 350	Who Stage 1 Adult	District Periphery
14249	1	I CD4+ Cell Count < 350	2015	Male	20-24	Secondar or More	Living With Partner	VCT	Normalweight	Not Available	Who Stage 1 Adult	District Periphery
14252	0	I CD4+ Cell Count < 350	2015	Male	20-24	Secondar or More	Living With Partner	VCT	Normalweight	< 350	Who Stage 3 Adult	District Periphery
14255	0	I CD4+ Cell Count < 350	2015	Female Pregnant/Lactating	20-24	Secondar or More	Living With Partner	Any Maternal Child Health	Normalweight	>=500	Who Stage 2 Adult	District Periphery
14263	0	I CD4+ Cell Count < 350	2015	Female Pregnant/Lactating	15-19	Secondar or More	Living With Partner	Any Maternal Child Health	Underweight	Not Available	Who Stage 4 Adult	District Periphery
14289	0	I CD4+ Cell Count < 350	2015	Male	20-24	Secondar or More	Living With Partner	Any Maternal Child Health	Underweight	>=500	Who Stage 1 Adult	District Periphery
14291	1	I CD4+ Cell Count < 350	2016	Male	20-24	Secondar or More	Not Available	Any Maternal Child Health	Not Available	< 500	Who Stage 1 Adult	District Periphery
14321	1	I CD4+ Cell Count < 350	2015	Female Pregnant/Lactating	20-24	Primary	Not Available	VCT	Normalweight	>=500	Who Stage 1 Adult	District Capital
14322	1	I CD4+ Cell Count < 350	2015	Female Pregnant/Lactating	20-24	Primary	Not Available	Any Maternal Child Health	Normalweight	>=500	Who Stage 1 Adult	District Capital
14343	0	II CD4+ Cell Count < 500	2016	Male	20-24	Secondar or More	Not Available	VCT	Normalweight	Not Available	Who Stage 2 Adult	District Periphery
14347	0	I CD4+ Cell Count < 350	2016	Female Pregnant/Lactating	15-19	Secondar or More	Living With Partner	Others	Not Available	< 350	Who Stage 1 Adult	District Periphery
14349	1	I CD4+ Cell Count < 350	2015	Female Pregnant/Lactating	20-24	Primary	Living With Partner	Any Maternal Child Health	Normalweight	>=500	Who Stage 1 Adult	District Periphery
14352	0	I CD4+ Cell Count < 350	2016	Female Non-Pregnant/Non-Lactating	20-24	No Formal Education	Living With Partner	PITC	Not Available	< 350	Who Stage 1 Adult	District Periphery
14353	0	II CD4+ Cell Count < 500	2016	Male	20-24	Secondar or More	Living With Partner	Any Maternal Child Health	Not Available	< 500	Who Stage 1 Adult	District Periphery
14359	0	I CD4+ Cell Count < 350	2016	Male	20-24	No Formal Education	Living With Partner	Others	Normalweight	< 350	Who Stage 1 Adult	District Capital
14360	1	II CD4+ Cell Count < 500	2016	Female Pregnant/Lactating	20-24	Primary	Single	Others	Normalweight	Not Available	Who Stage 1 Adult	District Capital
14366	1	I CD4+ Cell Count < 350	2016	Male	20-24	Secondar or More	Not Available	Others	Not Available	Not Available	Who Stage 3 Adult	District Periphery
14384	1	I CD4+ Cell Count < 350	2016	Female Non-Pregnant/Non-Lactating	20-24	No Formal Education	Living With Partner	VCT	Normalweight	>=500	Who Stage 1 Adult	District Capital
14392	1	I CD4+ Cell Count < 350	2016	Female Non-Pregnant/Non-Lactating	20-24	Primary	Single	VCT	Normalweight	< 350	Who Stage 2 Adult	District Capital
14399	0	I CD4+ Cell Count < 350	2016	Female Pregnant/Lactating	15-19	Not Available	Living With Partner	Any Maternal Child Health	Normalweight	Not Available	Who Stage 1 Adult	District Periphery
14419	0	I CD4+ Cell Count < 350	2016	Female Pregnant/Lactating	20-24	Secondar or More	Living With Partner	Any Maternal Child Health	Normalweight	>=500	Who Stage 1 Adult	District Capital
14424	1	I CD4+ Cell Count < 350	2016	Male	20-24	Primary	Living With Partner	VCT	Normalweight	< 100	Who Stage 1 Adult	District Periphery
14444	1	I CD4+ Cell Count < 350	2016	Female Pregnant/Lactating	20-24	No Formal Education	Married	Any Maternal Child Health	Overweight	< 350	Who Stage 1 Adult	District Periphery
14464	0	I CD4+ Cell Count < 350	2016	Female Non-Pregnant/Non-Lactating	20-24	No Formal Education	Not Available	VCT	Underweight	< 200	Who Stage 2 Adult	District Periphery
14476	0	I CD4+ Cell Count < 350	2016	Male	20-24	Secondar or More	Single	Others	Normalweight	< 100	Who Stage 3 Adult	District Periphery
14484	1	I CD4+ Cell Count < 350	2016	Female Non-Pregnant/Non-Lactating	20-24	Primary	Living With Partner	VCT	Normalweight	< 200	Who Stage 2 Adult	District Capital
14487	1	I CD4+ Cell Count < 350	2015	Female Non-Pregnant/Non-Lactating	20-24	Secondar or More	Living With Partner	Any Maternal Child Health	Normalweight	Not Available	Who Stage 1 Adult	District Periphery
14507	1	I CD4+ Cell Count < 350	2016	Female Pregnant/Lactating	15-19	Secondar or More	Living With Partner	Any Maternal Child Health	Overweight	>=500	Who Stage 1 Adult	District Periphery
14511	0	I CD4+ Cell Count < 350	2016	Male	20-24	Primary	Living With Partner	Any Maternal Child Health	Normalweight	>=500	Who Stage 1 Adult	District Periphery
14530	0	I CD4+ Cell Count < 350	2016	Female Pregnant/Lactating	20-24	Secondar or More	Living With Partner	Any Maternal Child Health	Normalweight	Not Available	Who Stage 1 Adult	District Capital
14538	1	I CD4+ Cell Count < 350	2016	Female Pregnant/Lactating	20-24	Not Available	Living With Partner	Any Maternal Child Health	Normalweight	< 350	Who Stage 1 Adult	District Periphery
14540	0	I CD4+ Cell Count < 350	2016	Female Pregnant/Lactating	15-19	Primary	Married	Any Maternal Child Health	Normalweight	< 500	Who Stage 1 Adult	District Periphery
14554	1	II CD4+ Cell Count < 500	2016	Male	20-24	Primary	Not Available	Others	Normalweight	Not Available	Who Stage 1 Adult	District Periphery
14557	1	II CD4+ Cell Count < 500	2016	Male	20-24	Secondar or More	Living With Partner	VCT	Underweight	Not Available	Who Stage 2 Adult	District Capital
14566	0	I CD4+ Cell Count < 350	2016	Female Pregnant/Lactating	20-24	Primary	Living With Partner	Any Maternal Child Health	Not Available	< 500	Who Stage 1 Adult	District Periphery
14585	0	I CD4+ Cell Count < 350	2016	Male	20-24	Primary	Not Available	Any Maternal Child Health	Underweight	< 200	Who Stage 1 Adult	District Periphery
14586	1	I CD4+ Cell Count < 350	2016	Female Pregnant/Lactating	20-24	No Formal Education	Married	Any Maternal Child Health	Normalweight	< 200	Who Stage 1 Adult	District Periphery
14587	1	I CD4+ Cell Count < 350	2016	Female Pregnant/Lactating	15-19	Primary	Living With Partner	Any Maternal Child Health	Overweight	< 500	Who Stage 1 Adult	District Periphery
14590	1	I CD4+ Cell Count < 350	2016	Female Non-Pregnant/Non-Lactating	20-24	Secondar or More	Living With Partner	Any Maternal Child Health	Overweight	< 350	Who Stage 1 Adult	District Periphery
14596	0	II CD4+ Cell Count < 500	2016	Male	20-24	Primary	Not Available	VCT	Normalweight	< 500	Who Stage 1 Adult	District Periphery
14604	1	I CD4+ Cell Count < 350	2016	Female Non-Pregnant/Non-Lactating	20-24	Primary	Single	VCT	Underweight	< 350	Who Stage 4 Adult	District Capital
14619	0	I CD4+ Cell Count < 350	2016	Female Non-Pregnant/Non-Lactating	20-24	Not Available	Single	VCT	Underweight	< 100	Who Stage 2 Adult	District Periphery
14641	1	I CD4+ Cell Count < 350	2016	Female Pregnant/Lactating	20-24	No Formal Education	Living With Partner	Any Maternal Child Health	Normalweight	< 200	Who Stage 1 Adult	District Periphery
14647	0	I CD4+ Cell Count < 350	2016	Male	20-24	Secondar or More	Living With Partner	Others	Normalweight	< 350	Who Stage 3 Adult	District Capital
14648	0	II CD4+ Cell Count < 500	2016	Male	20-24	Primary	Living With Partner	VCT	Not Available	Not Available	Who Stage 2 Adult	District Capital
14666	0	I CD4+ Cell Count < 350	2016	Female Pregnant/Lactating	20-24	Primary	Living With Partner	Any Maternal Child Health	Not Available	< 200	Who Stage 1 Adult	District Periphery
14682	1	I CD4+ Cell Count < 350	2016	Female Non-Pregnant/Non-Lactating	20-24	No Formal Education	Single	VCT	Not Available	< 350	Who Stage 2 Adult	District Periphery
14687	1	I CD4+ Cell Count < 350	2016	Female Pregnant/Lactating	20-24	Primary	Not Available	Any Maternal Child Health	Normalweight	>=500	Who Stage 1 Adult	District Periphery
14705	0	I CD4+ Cell Count < 350	2016	Female Pregnant/Lactating	15-19	Primary	Living With Partner	Any Maternal Child Health	Normalweight	< 350	Who Stage 1 Adult	District Capital
14709	1	I CD4+ Cell Count < 350	2016	Male	20-24	Primary	Living With Partner	VCT	Normalweight	< 350	Who Stage 1 Adult	District Periphery
14713	1	I CD4+ Cell Count < 350	2016	Female Non-Pregnant/Non-Lactating	15-19	Primary	Not Available	Any Maternal Child Health	Normalweight	< 500	Who Stage 1 Adult	District Periphery
14714	1	I CD4+ Cell Count < 350	2016	Male	15-19	No Formal Education	Living With Partner	Any Maternal Child Health	Underweight	< 200	Who Stage 1 Adult	District Periphery
14716	1	I CD4+ Cell Count < 350	2015	Male	15-19	Not Available	Living With Partner	Any Maternal Child Health	Normalweight	< 350	Who Stage 1 Adult	District Periphery
14717	1	I CD4+ Cell Count < 350	2016	Male	20-24	Primary	Not Available	VCT	Underweight	< 350	Who Stage 2 Adult	District Capital
14724	0	I CD4+ Cell Count < 350	2016	Female Pregnant/Lactating	20-24	No Formal Education	Married	Any Maternal Child Health	Normalweight	< 500	Who Stage 1 Adult	District Periphery
14725	1	I CD4+ Cell Count < 350	2016	Female Pregnant/Lactating	20-24	No Formal Education	Living With Partner	Any Maternal Child Health	Normalweight	>=500	Who Stage 3 Adult	District Periphery
14732	0	I CD4+ Cell Count < 350	2016	Male	20-24	Primary	Not Available	Any Maternal Child Health	Normalweight	< 500	Who Stage 1 Adult	District Periphery
14750	1	I CD4+ Cell Count < 350	2016	Female Pregnant/Lactating	20-24	No Formal Education	Living With Partner	VCT	Underweight	< 200	Who Stage 1 Adult	District Periphery
14758	1	I CD4+ Cell Count < 350	2016	Female Pregnant/Lactating	15-19	Primary	Living With Partner	Any Maternal Child Health	Normalweight	< 350	Who Stage 1 Adult	District Periphery
14761	0	I CD4+ Cell Count < 350	2016	Female Non-Pregnant/Non-Lactating	20-24	Primary	Living With Partner	Any Maternal Child Health	Overweight	< 500	Who Stage 1 Adult	District Capital
14773	1	I CD4+ Cell Count < 350	2016	Male	20-24	Primary	Single	PITC	Underweight	< 350	Who Stage 1 Adult	District Periphery
14784	1	I CD4+ Cell Count < 350	2016	Female Pregnant/Lactating	15-19	Primary	Married	Any Maternal Child Health	Not Available	>=500	Who Stage 1 Adult	District Periphery
14794	0	I CD4+ Cell Count < 350	2015	Male	20-24	Primary	Living With Partner	Any Maternal Child Health	Underweight	Not Available	Who Stage 2 Adult	District Periphery
14796	1	II CD4+ Cell Count < 500	2016	Female Non-Pregnant/Non-Lactating	20-24	Not Available	Not Available	VCT	Underweight	Not Available	Who Stage 1 Adult	District Capital
14799	1	I CD4+ Cell Count < 350	2016	Female Pregnant/Lactating	15-19	Secondar or More	Living With Partner	Any Maternal Child Health	Normalweight	< 200	Who Stage 1 Adult	District Capital
14801	0	I CD4+ Cell Count < 350	2016	Female Pregnant/Lactating	20-24	Primary	Married	Any Maternal Child Health	Not Available	< 350	Who Stage 1 Adult	District Capital
14803	1	I CD4+ Cell Count < 350	2016	Male	15-19	Secondar or More	Living With Partner	Any Maternal Child Health	Normalweight	< 350	Who Stage 1 Adult	District Periphery
14804	0	I CD4+ Cell Count < 350	2016	Male	20-24	Secondar or More	Married	Any Maternal Child Health	Normalweight	>=500	Who Stage 1 Adult	District Capital
14805	0	I CD4+ Cell Count < 350	2016	Male	20-24	Secondar or More	Living With Partner	Any Maternal Child Health	Normalweight	< 500	Not Available	District Periphery
14808	1	I CD4+ Cell Count < 350	2016	Male	15-19	Primary	Living With Partner	Any Maternal Child Health	Normalweight	>=500	Who Stage 1 Adult	District Periphery
14809	0	II CD4+ Cell Count < 500	2016	Female Non-Pregnant/Non-Lactating	20-24	Primary	Single	VCT	Underweight	< 200	Who Stage 3 Adult	District Capital
14833	1	I CD4+ Cell Count < 350	2016	Male	20-24	Primary	Not Available	Any Maternal Child Health	Not Available	< 200	Who Stage 1 Adult	District Periphery
14838	1	I CD4+ Cell Count < 350	2016	Female Pregnant/Lactating	20-24	Primary	Married	Any Maternal Child Health	Normalweight	< 350	Who Stage 1 Adult	District Periphery
14839	0	I CD4+ Cell Count < 350	2016	Male	20-24	Primary	Married	Any Maternal Child Health	Normalweight	Not Available	Who Stage 1 Adult	District Periphery
14859	0	I CD4+ Cell Count < 350	2016	Male	20-24	Secondar or More	Living With Partner	Any Maternal Child Health	Not Available	< 350	Who Stage 1 Adult	District Periphery
14861	0	I CD4+ Cell Count < 350	2016	Female Non-Pregnant/Non-Lactating	15-19	Primary	Living With Partner	Any Maternal Child Health	Underweight	< 500	Who Stage 1 Adult	District Periphery
14863	0	II CD4+ Cell Count < 500	2016	Female Non-Pregnant/Non-Lactating	20-24	No Formal Education	Living With Partner	Others	Underweight	< 500	Who Stage 1 Adult	District Periphery
14864	1	I CD4+ Cell Count < 350	2016	Female Non-Pregnant/Non-Lactating	20-24	Primary	Single	VCT	Normalweight	< 200	Who Stage 3 Adult	District Periphery
14880	1	I CD4+ Cell Count < 350	2016	Female Pregnant/Lactating	20-24	Primary	Living With Partner	Any Maternal Child Health	Not Available	< 350	Who Stage 1 Adult	District Periphery
14882	1	I CD4+ Cell Count < 350	2016	Female Pregnant/Lactating	20-24	Secondar or More	Living With Partner	Any Maternal Child Health	Normalweight	< 350	Who Stage 1 Adult	District Periphery
14888	1	I CD4+ Cell Count < 350	2016	Female Pregnant/Lactating	20-24	Primary	Living With Partner	Others	Overweight	>=500	Who Stage 1 Adult	District Periphery
14893	1	II CD4+ Cell Count < 500	2016	Female Non-Pregnant/Non-Lactating	20-24	Primary	Single	VCT	Normalweight	>=500	Who Stage 2 Adult	District Capital
14895	1	I CD4+ Cell Count < 350	2016	Female Non-Pregnant/Non-Lactating	20-24	Secondar or More	Single	VCT	Normalweight	>=500	Who Stage 1 Adult	District Capital
14902	1	I CD4+ Cell Count < 350	2016	Female Pregnant/Lactating	15-19	Primary	Living With Partner	Any Maternal Child Health	Normalweight	>=500	Who Stage 1 Adult	District Periphery
14903	0	I CD4+ Cell Count < 350	2016	Male	20-24	Secondar or More	Living With Partner	Any Maternal Child Health	Normalweight	< 200	Who Stage 1 Adult	District Periphery
14904	1	II CD4+ Cell Count < 500	2016	Male	20-24	Secondar or More	Living With Partner	VCT	Underweight	< 350	Who Stage 1 Adult	District Periphery
14916	1	I CD4+ Cell Count < 350	2016	Female Pregnant/Lactating	15-19	No Formal Education	Living With Partner	Any Maternal Child Health	Normalweight	>=500	Who Stage 1 Adult	District Periphery
14917	1	I CD4+ Cell Count < 350	2016	Female Non-Pregnant/Non-Lactating	15-19	Secondar or More	Living With Partner	Any Maternal Child Health	Underweight	< 350	Who Stage 3 Adult	District Periphery
14944	1	I CD4+ Cell Count < 350	2016	Female Pregnant/Lactating	15-19	No Formal Education	Living With Partner	Any Maternal Child Health	Normalweight	>=500	Who Stage 1 Adult	District Periphery
14951	0	II CD4+ Cell Count < 500	2016	Female Non-Pregnant/Non-Lactating	20-24	Not Available	Single	VCT	Normalweight	< 350	Who Stage 3 Adult	District Capital
14959	1	I CD4+ Cell Count < 350	2016	Female Pregnant/Lactating	15-19	No Formal Education	Living With Partner	Any Maternal Child Health	Overweight	< 350	Who Stage 1 Adult	District Capital
14960	0	I CD4+ Cell Count < 350	2016	Female Pregnant/Lactating	15-19	Primary	Living With Partner	Any Maternal Child Health	Normalweight	< 350	Who Stage 1 Adult	District Periphery
14961	1	I CD4+ Cell Count < 350	2016	Female Pregnant/Lactating	15-19	Primary	Living With Partner	Any Maternal Child Health	Normalweight	< 500	Who Stage 1 Adult	District Periphery
14962	0	I CD4+ Cell Count < 350	2016	Female Pregnant/Lactating	15-19	No Formal Education	Living With Partner	Any Maternal Child Health	Normalweight	< 200	Who Stage 1 Adult	District Periphery
14963	1	I CD4+ Cell Count < 350	2016	Female Pregnant/Lactating	20-24	No Formal Education	Living With Partner	Any Maternal Child Health	Normalweight	>=500	Who Stage 2 Adult	District Periphery
14965	0	I CD4+ Cell Count < 350	2016	Male	20-24	Primary	Living With Partner	Any Maternal Child Health	Not Available	< 500	Who Stage 2 Adult	District Periphery
14966	1	I CD4+ Cell Count < 350	2016	Female Pregnant/Lactating	20-24	Primary	Living With Partner	Others	Underweight	>=500	Who Stage 1 Adult	District Periphery
14977	0	I CD4+ Cell Count < 350	2016	Female Pregnant/Lactating	15-19	Secondar or More	Living With Partner	Any Maternal Child Health	Normalweight	>=500	Who Stage 1 Adult	District Periphery
14992	1	II CD4+ Cell Count < 500	2016	Male	20-24	Primary	Living With Partner	VCT	Normalweight	< 350	Who Stage 4 Adult	District Periphery
14993	0	I CD4+ Cell Count < 350	2016	Female Pregnant/Lactating	20-24	Primary	Not Available	Any Maternal Child Health	Normalweight	< 200	Who Stage 1 Adult	District Periphery
14994	0	I CD4+ Cell Count < 350	2016	Female Pregnant/Lactating	15-19	Not Available	Married	Any Maternal Child Health	Normalweight	< 500	Who Stage 1 Adult	District Periphery
14995	1	I CD4+ Cell Count < 350	2016	Female Pregnant/Lactating	15-19	Primary	Married	Any Maternal Child Health	Normalweight	Not Available	Who Stage 1 Adult	District Periphery
14997	0	I CD4+ Cell Count < 350	2016	Female Pregnant/Lactating	20-24	Primary	Married	Any Maternal Child Health	Overweight	< 500	Who Stage 1 Adult	District Periphery
15029	0	II CD4+ Cell Count < 500	2016	Male	15-19	Secondar or More	Not Available	Any Maternal Child Health	Normalweight	< 350	Who Stage 1 Adult	District Periphery
15034	0	I CD4+ Cell Count < 350	2016	Female Pregnant/Lactating	20-24	Not Available	Living With Partner	Any Maternal Child Health	Normalweight	>=500	Who Stage 1 Adult	District Periphery
15035	0	I CD4+ Cell Count < 350	2016	Female Pregnant/Lactating	15-19	Secondar or More	Living With Partner	Any Maternal Child Health	Normalweight	< 350	Who Stage 1 Adult	District Periphery
15046	1	I CD4+ Cell Count < 350	2016	Female Pregnant/Lactating	15-19	Primary	Single	VCT	Normalweight	< 350	Who Stage 1 Adult	District Periphery
15059	1	I CD4+ Cell Count < 350	2016	Female Pregnant/Lactating	15-19	Primary	Single	Any Maternal Child Health	Normalweight	>=500	Who Stage 1 Adult	District Periphery
15060	1	II CD4+ Cell Count < 500	2016	Female Pregnant/Lactating	15-19	No Formal Education	Living With Partner	Any Maternal Child Health	Normalweight	< 350	Who Stage 1 Adult	District Periphery
15062	0	II CD4+ Cell Count < 500	2016	Male	20-24	Secondar or More	Living With Partner	PITC	Underweight	< 350	Who Stage 3 Adult	District Periphery
15067	1	I CD4+ Cell Count < 350	2016	Female Pregnant/Lactating	15-19	Secondar or More	Not Available	VCT	Normalweight	< 350	Who Stage 1 Adult	District Periphery
15077	1	II CD4+ Cell Count < 500	2016	Male	20-24	Secondar or More	Living With Partner	VCT	Normalweight	< 350	Who Stage 1 Adult	District Periphery
15083	0	II CD4+ Cell Count < 500	2016	Female Pregnant/Lactating	15-19	Secondar or More	Living With Partner	Any Maternal Child Health	Normalweight	< 350	Who Stage 2 Adult	District Periphery
15084	1	II CD4+ Cell Count < 500	2016	Female Pregnant/Lactating	20-24	Secondar or More	Not Available	Any Maternal Child Health	Normalweight	< 500	Who Stage 1 Adult	District Periphery
15100	1	II CD4+ Cell Count < 500	2016	Female Pregnant/Lactating	15-19	Primary	Living With Partner	Any Maternal Child Health	Normalweight	>=500	Who Stage 1 Adult	District Periphery
15106	1	II CD4+ Cell Count < 500	2016	Female Pregnant/Lactating	15-19	Primary	Living With Partner	Any Maternal Child Health	Not Available	>=500	Who Stage 1 Adult	District Periphery
15113	1	II CD4+ Cell Count < 500	2016	Female Pregnant/Lactating	15-19	No Formal Education	Living With Partner	Any Maternal Child Health	Normalweight	< 500	Who Stage 1 Adult	District Periphery
15114	0	II CD4+ Cell Count < 500	2016	Male	15-19	Primary	Living With Partner	Any Maternal Child Health	Normalweight	>=500	Who Stage 1 Adult	District Capital
15126	0	I CD4+ Cell Count < 350	2014	Female Non-Pregnant/Non-Lactating	20-24	Not Available	Not Available	Any Maternal Child Health	Not Available	Not Available	Who Stage 1 Adult	District Periphery
15177	1	I CD4+ Cell Count < 350	2015	Female Non-Pregnant/Non-Lactating	20-24	No Formal Education	Not Available	Any Maternal Child Health	Not Available	Not Available	Who Stage 1 Adult	District Periphery
15191	1	I CD4+ Cell Count < 350	2015	Female Non-Pregnant/Non-Lactating	20-24	Primary	Single	Any Maternal Child Health	Overweight	Not Available	Who Stage 1 Adult	District Periphery
15232	1	II CD4+ Cell Count < 500	2016	Female Non-Pregnant/Non-Lactating	15-19	Not Available	Not Available	PITC	Not Available	Not Available	Who Stage 2 Adult	District Periphery
15263	1	II CD4+ Cell Count < 500	2016	Male	20-24	No Formal Education	Single	PITC	Underweight	< 350	Who Stage 2 Adult	District Periphery
15292	0	I CD4+ Cell Count < 350	2015	Female Non-Pregnant/Non-Lactating	20-24	No Formal Education	Living With Partner	PITC	Not Available	Not Available	Who Stage 1 Adult	District Periphery
15321	1	II CD4+ Cell Count < 500	2016	Female Non-Pregnant/Non-Lactating	20-24	Not Available	Single	PITC	Not Available	< 200	Who Stage 2 Adult	District Periphery
15348	0	I CD4+ Cell Count < 350	2015	Female Pregnant/Lactating	15-19	Primary	Married	Any Maternal Child Health	Normalweight	Not Available	Who Stage 2 Adult	District Periphery
15359	0	I CD4+ Cell Count < 350	2014	Female Pregnant/Lactating	15-19	Not Available	Not Available	PITC	Not Available	Not Available	Who Stage 1 Adult	District Periphery
15367	1	I CD4+ Cell Count < 350	2015	Female Pregnant/Lactating	20-24	Primary	Single	Others	Not Available	Not Available	Who Stage 2 Adult	District Periphery
15411	0	I CD4+ Cell Count < 350	2016	Female Non-Pregnant/Non-Lactating	15-19	Not Available	Single	Any Maternal Child Health	Not Available	>=500	Who Stage 2 Adult	District Periphery
15443	0	I CD4+ Cell Count < 350	2015	Female Non-Pregnant/Non-Lactating	15-19	Primary	Not Available	VCT	Not Available	Not Available	Who Stage 2 Adult	District Periphery
15447	0	I CD4+ Cell Count < 350	2016	Male	20-24	Primary	Living With Partner	VCT	Not Available	Not Available	Who Stage 1 Adult	District Periphery
15475	0	I CD4+ Cell Count < 350	2015	Female Pregnant/Lactating	15-19	Not Available	Not Available	Any Maternal Child Health	Not Available	Not Available	Who Stage 1 Adult	District Periphery
15480	1	I CD4+ Cell Count < 350	2014	Female Non-Pregnant/Non-Lactating	15-19	Primary	Single	Any Maternal Child Health	Normalweight	Not Available	Who Stage 1 Adult	District Periphery
15492	0	I CD4+ Cell Count < 350	2014	Female Non-Pregnant/Non-Lactating	15-19	Not Available	Not Available	Any Maternal Child Health	Not Available	Not Available	Who Stage 1 Adult	District Periphery
15516	0	I CD4+ Cell Count < 350	2016	Female Non-Pregnant/Non-Lactating	20-24	Not Available	Living With Partner	VCT	Normalweight	Not Available	Who Stage 2 Adult	District Periphery
15520	0	II CD4+ Cell Count < 500	2016	Male	15-19	Not Available	Not Available	VCT	Not Available	< 500	Who Stage 2 Adult	District Periphery
15535	0	I CD4+ Cell Count < 350	2016	Female Non-Pregnant/Non-Lactating	20-24	Secondar or More	Single	PITC	Not Available	< 200	Who Stage 1 Adult	District Periphery
15546	1	I CD4+ Cell Count < 350	2015	Female Pregnant/Lactating	15-19	Not Available	Married	Any Maternal Child Health	Not Available	Not Available	Who Stage 1 Adult	District Periphery
15582	1	I CD4+ Cell Count < 350	2015	Female Pregnant/Lactating	20-24	Primary	Single	PITC	Normalweight	Not Available	Who Stage 1 Adult	District Periphery
15584	0	I CD4+ Cell Count < 350	2016	Female Pregnant/Lactating	20-24	Primary	Married	Any Maternal Child Health	Not Available	Not Available	Who Stage 1 Adult	District Periphery
15585	0	I CD4+ Cell Count < 350	2016	Female Pregnant/Lactating	20-24	No Formal Education	Single	Any Maternal Child Health	Not Available	Not Available	Who Stage 1 Adult	District Periphery
15587	0	I CD4+ Cell Count < 350	2016	Female Pregnant/Lactating	15-19	Not Available	Living With Partner	Any Maternal Child Health	Not Available	Not Available	Who Stage 1 Adult	District Periphery
15590	0	I CD4+ Cell Count < 350	2015	Female Pregnant/Lactating	20-24	Not Available	Married	Any Maternal Child Health	Not Available	Not Available	Who Stage 2 Adult	District Periphery
15594	1	I CD4+ Cell Count < 350	2015	Female Pregnant/Lactating	15-19	Primary	Not Available	Others	Not Available	Not Available	Who Stage 1 Adult	District Periphery
15606	1	II CD4+ Cell Count < 500	2016	Female Pregnant/Lactating	15-19	Secondar or More	Living With Partner	Any Maternal Child Health	Normalweight	>=500	Who Stage 1 Adult	District Capital
15607	1	II CD4+ Cell Count < 500	2016	Female Non-Pregnant/Non-Lactating	20-24	Primary	Living With Partner	VCT	Normalweight	< 200	Who Stage 2 Adult	District Capital
15613	0	II CD4+ Cell Count < 500	2016	Female Pregnant/Lactating	20-24	Not Available	Living With Partner	Any Maternal Child Health	Normalweight	< 500	Who Stage 1 Adult	District Capital
15636	1	II CD4+ Cell Count < 500	2016	Female Non-Pregnant/Non-Lactating	15-19	Not Available	Living With Partner	VCT	Normalweight	>=500	Who Stage 2 Adult	District Capital
15642	1	II CD4+ Cell Count < 500	2016	Female Pregnant/Lactating	20-24	Primary	Not Available	VCT	Normalweight	< 500	Who Stage 1 Adult	District Capital
15646	1	II CD4+ Cell Count < 500	2016	Male	20-24	Secondar or More	Not Available	Any Maternal Child Health	Normalweight	< 350	Who Stage 1 Adult	District Periphery
15651	1	I CD4+ Cell Count < 350	2016	Female Pregnant/Lactating	20-24	Primary	Single	Any Maternal Child Health	Normalweight	< 500	Who Stage 1 Adult	District Periphery
15657	1	II CD4+ Cell Count < 500	2016	Female Pregnant/Lactating	15-19	Primary	Living With Partner	Any Maternal Child Health	Normalweight	< 500	Who Stage 1 Adult	District Capital
15660	1	II CD4+ Cell Count < 500	2016	Female Non-Pregnant/Non-Lactating	20-24	Secondar or More	Not Available	VCT	Normalweight	< 350	Who Stage 2 Adult	District Capital
15663	0	II CD4+ Cell Count < 500	2016	Male	20-24	Secondar or More	Not Available	VCT	Underweight	< 200	Who Stage 3 Adult	District Capital
15666	1	II CD4+ Cell Count < 500	2016	Male	20-24	Primary	Living With Partner	Any Maternal Child Health	Normalweight	>=500	Who Stage 1 Adult	District Periphery
15668	1	II CD4+ Cell Count < 500	2016	Male	20-24	Primary	Living With Partner	Any Maternal Child Health	Normalweight	< 350	Who Stage 1 Adult	District Periphery
15680	0	II CD4+ Cell Count < 500	2016	Male	20-24	Primary	Living With Partner	Any Maternal Child Health	Not Available	< 350	Who Stage 1 Adult	District Periphery
15692	1	II CD4+ Cell Count < 500	2016	Male	20-24	Primary	Living With Partner	VCT	Overweight	< 500	Who Stage 1 Adult	District Capital
15697	1	II CD4+ Cell Count < 500	2016	Male	20-24	Primary	Living With Partner	Any Maternal Child Health	Normalweight	< 500	Who Stage 1 Adult	District Periphery
15698	1	II CD4+ Cell Count < 500	2016	Female Pregnant/Lactating	20-24	No Formal Education	Living With Partner	Any Maternal Child Health	Normalweight	< 200	Who Stage 1 Adult	District Periphery
15700	0	II CD4+ Cell Count < 500	2016	Female Non-Pregnant/Non-Lactating	20-24	Primary	Single	Any Maternal Child Health	Normalweight	< 500	Who Stage 1 Adult	District Periphery
15701	1	II CD4+ Cell Count < 500	2016	Female Pregnant/Lactating	20-24	Primary	Living With Partner	Any Maternal Child Health	Normalweight	< 500	Who Stage 1 Adult	District Periphery
15706	0	II CD4+ Cell Count < 500	2016	Male	20-24	Primary	Not Available	Any Maternal Child Health	Not Available	< 350	Who Stage 1 Adult	District Periphery
15709	1	II CD4+ Cell Count < 500	2016	Female Pregnant/Lactating	15-19	Primary	Living With Partner	Any Maternal Child Health	Overweight	>=500	Who Stage 1 Adult	District Periphery
15713	1	II CD4+ Cell Count < 500	2016	Female Pregnant/Lactating	15-19	Primary	Living With Partner	Any Maternal Child Health	Normalweight	< 350	Who Stage 1 Adult	District Periphery
15719	1	II CD4+ Cell Count < 500	2016	Female Pregnant/Lactating	20-24	Not Available	Living With Partner	Any Maternal Child Health	Normalweight	< 350	Who Stage 1 Adult	District Periphery
15722	1	II CD4+ Cell Count < 500	2016	Female Pregnant/Lactating	20-24	Primary	Living With Partner	Any Maternal Child Health	Overweight	< 350	Who Stage 1 Adult	District Periphery
15724	1	II CD4+ Cell Count < 500	2016	Female Pregnant/Lactating	20-24	Primary	Living With Partner	Any Maternal Child Health	Normalweight	>=500	Who Stage 1 Adult	District Periphery
15737	1	II CD4+ Cell Count < 500	2016	Male	20-24	Primary	Living With Partner	VCT	Normalweight	< 500	Who Stage 1 Adult	District Periphery
15747	1	II CD4+ Cell Count < 500	2016	Female Pregnant/Lactating	20-24	Not Available	Living With Partner	Any Maternal Child Health	Normalweight	< 500	Who Stage 1 Adult	District Periphery
15750	1	II CD4+ Cell Count < 500	2016	Female Pregnant/Lactating	20-24	Primary	Living With Partner	Any Maternal Child Health	Overweight	< 500	Who Stage 1 Adult	District Periphery
15752	1	II CD4+ Cell Count < 500	2016	Male	15-19	Primary	Living With Partner	Any Maternal Child Health	Normalweight	< 200	Who Stage 1 Adult	District Periphery
15786	0	II CD4+ Cell Count < 500	2016	Male	15-19	Primary	Not Available	Others	Underweight	< 100	Who Stage 4 Adult	District Periphery
15787	1	II CD4+ Cell Count < 500	2016	Male	20-24	Primary	Married	PITC	Not Available	< 100	Who Stage 2 Adult	District Periphery
15791	1	II CD4+ Cell Count < 500	2016	Female Pregnant/Lactating	15-19	Primary	Living With Partner	Any Maternal Child Health	Overweight	< 350	Who Stage 1 Adult	District Periphery
15823	1	I CD4+ Cell Count < 350	2016	Female Non-Pregnant/Non-Lactating	20-24	Not Available	Not Available	VCT	Normalweight	< 100	Who Stage 2 Adult	District Periphery
15844	0	I CD4+ Cell Count < 350	2015	Female Non-Pregnant/Non-Lactating	15-19	Primary	Single	VCT	Not Available	Not Available	Who Stage 1 Adult	District Periphery
15853	0	I CD4+ Cell Count < 350	2014	Female Non-Pregnant/Non-Lactating	20-24	Primary	Not Available	VCT	Not Available	Not Available	Who Stage 3 Adult	District Periphery
15889	1	I CD4+ Cell Count < 350	2015	Female Non-Pregnant/Non-Lactating	20-24	Not Available	Not Available	PITC	Not Available	Not Available	Who Stage 2 Adult	District Periphery
15893	1	I CD4+ Cell Count < 350	2015	Female Pregnant/Lactating	20-24	No Formal Education	Not Available	Any Maternal Child Health	Not Available	Not Available	Who Stage 1 Adult	District Periphery
15896	0	I CD4+ Cell Count < 350	2015	Female Pregnant/Lactating	15-19	Primary	Not Available	Any Maternal Child Health	Overweight	Not Available	Who Stage 1 Adult	District Periphery
15897	0	I CD4+ Cell Count < 350	2015	Female Pregnant/Lactating	15-19	Not Available	Married	Any Maternal Child Health	Not Available	Not Available	Who Stage 1 Adult	District Periphery
15900	0	I CD4+ Cell Count < 350	2014	Female Pregnant/Lactating	15-19	Primary	Married	Any Maternal Child Health	Not Available	Not Available	Who Stage 1 Adult	District Periphery
15903	0	I CD4+ Cell Count < 350	2014	Female Non-Pregnant/Non-Lactating	20-24	Not Available	Not Available	Others	Not Available	Not Available	Who Stage 1 Adult	District Periphery
15911	0	I CD4+ Cell Count < 350	2015	Male	20-24	Secondar or More	Married	PITC	Normalweight	Not Available	Who Stage 3 Adult	District Periphery
15912	0	II CD4+ Cell Count < 500	2016	Male	20-24	Primary	Not Available	VCT	Not Available	>=500	Who Stage 2 Adult	District Periphery
15915	0	I CD4+ Cell Count < 350	2015	Male	20-24	Primary	Not Available	Any Maternal Child Health	Normalweight	Not Available	Who Stage 1 Adult	District Periphery
15932	0	I CD4+ Cell Count < 350	2015	Male	15-19	Primary	Not Available	VCT	Not Available	Not Available	Who Stage 1 Adult	District Periphery
15941	1	I CD4+ Cell Count < 350	2016	Female Non-Pregnant/Non-Lactating	15-19	Primary	Single	VCT	Overweight	>=500	Who Stage 3 Adult	District Periphery
15942	0	I CD4+ Cell Count < 350	2016	Male	15-19	Primary	Single	VCT	Underweight	< 350	Who Stage 2 Adult	District Periphery
15952	1	II CD4+ Cell Count < 500	2016	Female Pregnant/Lactating	20-24	Secondar or More	Not Available	PITC	Overweight	Not Available	Who Stage 1 Adult	District Periphery
15972	0	I CD4+ Cell Count < 350	2016	Female Non-Pregnant/Non-Lactating	20-24	Primary	Not Available	VCT	Not Available	< 200	Who Stage 1 Adult	District Periphery
15985	1	I CD4+ Cell Count < 350	2016	Female Non-Pregnant/Non-Lactating	15-19	Not Available	Not Available	PITC	Underweight	>=500	Who Stage 1 Adult	District Periphery
15988	0	I CD4+ Cell Count < 350	2016	Male	20-24	Secondar or More	Living With Partner	PITC	Not Available	< 350	Who Stage 3 Adult	District Periphery
15994	0	I CD4+ Cell Count < 350	2016	Male	20-24	Secondar or More	Married	PITC	Underweight	>=500	Who Stage 3 Adult	District Periphery
15997	0	I CD4+ Cell Count < 350	2016	Female Non-Pregnant/Non-Lactating	15-19	Primary	Single	PITC	Underweight	>=500	Who Stage 3 Adult	District Periphery
16001	1	I CD4+ Cell Count < 350	2015	Female Non-Pregnant/Non-Lactating	15-19	Primary	Single	Others	Not Available	Not Available	Who Stage 1 Adult	District Periphery
16002	0	I CD4+ Cell Count < 350	2016	Female Pregnant/Lactating	20-24	Primary	Not Available	VCT	Normalweight	< 200	Who Stage 1 Adult	District Periphery
16003	0	I CD4+ Cell Count < 350	2015	Female Pregnant/Lactating	20-24	Secondar or More	Not Available	VCT	Not Available	Not Available	Who Stage 2 Adult	District Periphery
16012	0	I CD4+ Cell Count < 350	2016	Female Pregnant/Lactating	15-19	Primary	Not Available	VCT	Not Available	>=500	Who Stage 1 Adult	District Periphery
16033	0	I CD4+ Cell Count < 350	2015	Female Pregnant/Lactating	15-19	Not Available	Married	Any Maternal Child Health	Not Available	Not Available	Who Stage 1 Adult	District Periphery
16041	0	I CD4+ Cell Count < 350	2016	Male	20-24	Secondar or More	Living With Partner	Any Maternal Child Health	Normalweight	>=500	Who Stage 1 Adult	District Periphery
16043	0	II CD4+ Cell Count < 500	2016	Male	20-24	Primary	Not Available	VCT	Normalweight	Not Available	Who Stage 1 Adult	District Periphery
16069	1	II CD4+ Cell Count < 500	2016	Female Pregnant/Lactating	20-24	Primary	Not Available	Any Maternal Child Health	Normalweight	< 500	Who Stage 1 Adult	District Periphery
16073	0	II CD4+ Cell Count < 500	2016	Female Pregnant/Lactating	20-24	No Formal Education	Living With Partner	Any Maternal Child Health	Overweight	< 350	Who Stage 1 Adult	District Periphery
16074	1	II CD4+ Cell Count < 500	2016	Female Pregnant/Lactating	15-19	Primary	Living With Partner	Any Maternal Child Health	Normalweight	>=500	Who Stage 1 Adult	District Periphery
16075	0	II CD4+ Cell Count < 500	2016	Female Pregnant/Lactating	20-24	Secondar or More	Single	Any Maternal Child Health	Normalweight	< 500	Who Stage 1 Adult	District Periphery
16077	1	II CD4+ Cell Count < 500	2016	Female Pregnant/Lactating	20-24	Primary	Living With Partner	Any Maternal Child Health	Normalweight	< 500	Who Stage 1 Adult	District Periphery
16078	1	II CD4+ Cell Count < 500	2016	Female Pregnant/Lactating	15-19	Primary	Single	Any Maternal Child Health	Normalweight	< 500	Who Stage 1 Adult	District Periphery
16083	0	II CD4+ Cell Count < 500	2016	Female Non-Pregnant/Non-Lactating	20-24	Primary	Not Available	Any Maternal Child Health	Normalweight	>=500	Who Stage 1 Adult	District Periphery
16084	1	II CD4+ Cell Count < 500	2016	Male	15-19	Primary	Not Available	VCT	Underweight	< 350	Who Stage 1 Adult	District Capital
16086	1	II CD4+ Cell Count < 500	2016	Female Non-Pregnant/Non-Lactating	15-19	Not Available	Not Available	VCT	Underweight	< 350	Who Stage 1 Adult	District Capital
16088	1	II CD4+ Cell Count < 500	2016	Female Pregnant/Lactating	20-24	Primary	Living With Partner	Any Maternal Child Health	Underweight	< 500	Who Stage 1 Adult	District Capital
16091	1	II CD4+ Cell Count < 500	2016	Female Non-Pregnant/Non-Lactating	20-24	Not Available	Not Available	VCT	Normalweight	< 500	Who Stage 1 Adult	District Capital
16094	0	II CD4+ Cell Count < 500	2016	Female Pregnant/Lactating	15-19	Secondar or More	Living With Partner	Any Maternal Child Health	Normalweight	< 200	Who Stage 1 Adult	District Capital
16095	1	II CD4+ Cell Count < 500	2016	Male	15-19	Primary	Single	VCT	Overweight	>=500	Who Stage 3 Adult	District Capital
16104	1	II CD4+ Cell Count < 500	2016	Female Pregnant/Lactating	15-19	Not Available	Living With Partner	Any Maternal Child Health	Normalweight	< 500	Who Stage 1 Adult	District Periphery
16105	1	II CD4+ Cell Count < 500	2016	Female Pregnant/Lactating	20-24	No Formal Education	Living With Partner	Any Maternal Child Health	Normalweight	< 350	Who Stage 1 Adult	District Periphery
16109	1	II CD4+ Cell Count < 500	2016	Female Pregnant/Lactating	20-24	Not Available	Living With Partner	Any Maternal Child Health	Normalweight	< 500	Who Stage 1 Adult	District Periphery
16111	1	II CD4+ Cell Count < 500	2016	Female Pregnant/Lactating	20-24	Primary	Not Available	Any Maternal Child Health	Overweight	< 350	Who Stage 2 Adult	District Periphery
16113	1	II CD4+ Cell Count < 500	2016	Female Pregnant/Lactating	20-24	Secondar or More	Living With Partner	Any Maternal Child Health	Normalweight	< 350	Who Stage 1 Adult	District Periphery
16114	1	II CD4+ Cell Count < 500	2016	Female Pregnant/Lactating	20-24	Primary	Living With Partner	Any Maternal Child Health	Normalweight	< 350	Who Stage 1 Adult	District Periphery
16116	1	II CD4+ Cell Count < 500	2016	Female Pregnant/Lactating	20-24	Secondar or More	Not Available	Any Maternal Child Health	Normalweight	< 500	Who Stage 1 Adult	District Periphery
16118	1	II CD4+ Cell Count < 500	2016	Female Pregnant/Lactating	20-24	Primary	Living With Partner	Any Maternal Child Health	Normalweight	>=500	Who Stage 1 Adult	District Periphery
16122	1	II CD4+ Cell Count < 500	2016	Female Pregnant/Lactating	15-19	Not Available	Single	Any Maternal Child Health	Normalweight	>=500	Who Stage 1 Adult	District Periphery
16123	0	II CD4+ Cell Count < 500	2016	Female Pregnant/Lactating	15-19	Primary	Single	Any Maternal Child Health	Normalweight	>=500	Who Stage 1 Adult	District Periphery
16128	0	II CD4+ Cell Count < 500	2016	Female Non-Pregnant/Non-Lactating	20-24	Not Available	Single	VCT	Underweight	< 100	Who Stage 1 Adult	District Periphery
16134	1	II CD4+ Cell Count < 500	2016	Male	15-19	Not Available	Single	VCT	Underweight	< 350	Who Stage 1 Adult	District Periphery
16135	0	II CD4+ Cell Count < 500	2016	Male	20-24	Primary	Living With Partner	VCT	Not Available	< 500	Who Stage 3 Adult	District Periphery
16138	1	II CD4+ Cell Count < 500	2016	Female Non-Pregnant/Non-Lactating	20-24	Primary	Living With Partner	Any Maternal Child Health	Normalweight	< 500	Who Stage 1 Adult	District Periphery
16143	0	II CD4+ Cell Count < 500	2016	Male	20-24	Secondar or More	Living With Partner	VCT	Normalweight	< 500	Who Stage 1 Adult	District Periphery
16148	1	II CD4+ Cell Count < 500	2016	Female Non-Pregnant/Non-Lactating	20-24	Primary	Single	VCT	Underweight	< 100	Who Stage 2 Adult	District Periphery
16155	0	II CD4+ Cell Count < 500	2016	Male	15-19	Secondar or More	Living With Partner	VCT	Underweight	< 500	Who Stage 1 Adult	District Periphery
16178	0	I CD4+ Cell Count < 350	2016	Female Non-Pregnant/Non-Lactating	20-24	No Formal Education	Married	Any Maternal Child Health	Normalweight	Not Available	Who Stage 1 Adult	District Periphery
16190	0	I CD4+ Cell Count < 350	2015	Female Pregnant/Lactating	15-19	Secondar or More	Married	Any Maternal Child Health	Not Available	Not Available	Who Stage 1 Adult	District Periphery
16191	0	I CD4+ Cell Count < 350	2016	Female Non-Pregnant/Non-Lactating	15-19	Primary	Single	Any Maternal Child Health	Underweight	Not Available	Who Stage 1 Adult	District Periphery
16192	0	I CD4+ Cell Count < 350	2014	Female Non-Pregnant/Non-Lactating	20-24	Primary	Single	VCT	Not Available	Not Available	Who Stage 3 Adult	District Periphery
16196	0	I CD4+ Cell Count < 350	2015	Female Non-Pregnant/Non-Lactating	20-24	No Formal Education	Single	VCT	Not Available	Not Available	Who Stage 1 Adult	District Periphery
16205	0	I CD4+ Cell Count < 350	2015	Female Non-Pregnant/Non-Lactating	15-19	Not Available	Not Available	Any Maternal Child Health	Not Available	Not Available	Who Stage 2 Adult	District Periphery
16206	1	I CD4+ Cell Count < 350	2015	Female Pregnant/Lactating	20-24	Primary	Not Available	Any Maternal Child Health	Overweight	Not Available	Who Stage 1 Adult	District Periphery
16209	0	I CD4+ Cell Count < 350	2015	Female Non-Pregnant/Non-Lactating	20-24	Primary	Single	VCT	Underweight	Not Available	Who Stage 2 Adult	District Periphery
16214	1	I CD4+ Cell Count < 350	2016	Female Non-Pregnant/Non-Lactating	20-24	Not Available	Not Available	VCT	Normalweight	>=500	Who Stage 3 Adult	District Periphery
16219	0	I CD4+ Cell Count < 350	2015	Female Non-Pregnant/Non-Lactating	20-24	Secondar or More	Living With Partner	Others	Normalweight	Not Available	Who Stage 1 Adult	District Periphery
16230	1	II CD4+ Cell Count < 500	2016	Female Pregnant/Lactating	15-19	Primary	Single	Any Maternal Child Health	Normalweight	Not Available	Who Stage 1 Adult	District Periphery
16233	0	II CD4+ Cell Count < 500	2016	Female Non-Pregnant/Non-Lactating	15-19	Not Available	Not Available	VCT	Not Available	Not Available	Who Stage 3 Adult	District Periphery
16246	0	I CD4+ Cell Count < 350	2016	Female Pregnant/Lactating	15-19	Primary	Single	Others	Not Available	Not Available	Not Available	District Periphery
16249	0	I CD4+ Cell Count < 350	2016	Female Pregnant/Lactating	20-24	Primary	Married	Any Maternal Child Health	Not Available	>=500	Who Stage 1 Adult	District Periphery
16253	0	II CD4+ Cell Count < 500	2016	Female Non-Pregnant/Non-Lactating	15-19	Primary	Single	PITC	Underweight	Not Available	Who Stage 1 Adult	District Periphery
16258	1	I CD4+ Cell Count < 350	2016	Female Pregnant/Lactating	15-19	Primary	Living With Partner	Any Maternal Child Health	Normalweight	Not Available	Who Stage 1 Adult	District Periphery
16262	0	II CD4+ Cell Count < 500	2016	Male	20-24	Secondar or More	Not Available	VCT	Underweight	< 500	Who Stage 3 Adult	District Periphery
16265	0	II CD4+ Cell Count < 500	2016	Female Pregnant/Lactating	15-19	Secondar or More	Living With Partner	Any Maternal Child Health	Normalweight	< 350	Who Stage 1 Adult	District Periphery
16270	0	II CD4+ Cell Count < 500	2016	Female Pregnant/Lactating	20-24	Primary	Not Available	Any Maternal Child Health	Underweight	< 200	Who Stage 1 Adult	District Capital
16275	0	II CD4+ Cell Count < 500	2016	Male	20-24	Primary	Not Available	VCT	Underweight	< 500	Who Stage 1 Adult	District Periphery
16276	1	II CD4+ Cell Count < 500	2016	Female Pregnant/Lactating	20-24	Primary	Living With Partner	Any Maternal Child Health	Normalweight	< 200	Who Stage 1 Adult	District Periphery
16288	1	II CD4+ Cell Count < 500	2016	Female Pregnant/Lactating	15-19	Not Available	Not Available	Any Maternal Child Health	Not Available	< 350	Who Stage 1 Adult	District Periphery
16300	0	II CD4+ Cell Count < 500	2016	Female Pregnant/Lactating	15-19	Not Available	Living With Partner	Any Maternal Child Health	Normalweight	< 500	Not Available	District Periphery
16303	1	II CD4+ Cell Count < 500	2016	Female Pregnant/Lactating	20-24	Primary	Married	Any Maternal Child Health	Not Available	>=500	Who Stage 2 Adult	District Periphery
16307	0	II CD4+ Cell Count < 500	2016	Male	20-24	Not Available	Living With Partner	VCT	Not Available	< 200	Who Stage 2 Adult	District Periphery
16313	0	II CD4+ Cell Count < 500	2016	Female Pregnant/Lactating	20-24	Not Available	Living With Partner	Any Maternal Child Health	Not Available	>=500	Who Stage 1 Adult	District Periphery
16319	1	II CD4+ Cell Count < 500	2016	Male	20-24	Primary	Not Available	Any Maternal Child Health	Underweight	>=500	Who Stage 1 Adult	District Capital
16320	0	II CD4+ Cell Count < 500	2016	Female Non-Pregnant/Non-Lactating	20-24	Primary	Living With Partner	Others	Not Available	< 100	Who Stage 3 Adult	District Capital
16321	1	II CD4+ Cell Count < 500	2016	Female Pregnant/Lactating	15-19	Primary	Not Available	Any Maternal Child Health	Underweight	>=500	Who Stage 1 Adult	District Capital
16325	1	II CD4+ Cell Count < 500	2016	Female Pregnant/Lactating	20-24	Primary	Living With Partner	Any Maternal Child Health	Normalweight	< 500	Who Stage 1 Adult	District Periphery
16332	1	II CD4+ Cell Count < 500	2016	Female Pregnant/Lactating	15-19	Not Available	Not Available	Any Maternal Child Health	Normalweight	< 500	Who Stage 1 Adult	District Periphery
16350	0	II CD4+ Cell Count < 500	2016	Female Pregnant/Lactating	15-19	No Formal Education	Single	Any Maternal Child Health	Normalweight	>=500	Who Stage 1 Adult	District Periphery
16351	0	II CD4+ Cell Count < 500	2016	Female Non-Pregnant/Non-Lactating	20-24	No Formal Education	Single	VCT	Normalweight	Not Available	Who Stage 2 Adult	District Periphery
16360	1	II CD4+ Cell Count < 500	2016	Female Non-Pregnant/Non-Lactating	20-24	No Formal Education	Living With Partner	Any Maternal Child Health	Normalweight	>=500	Who Stage 1 Adult	District Capital
16363	0	II CD4+ Cell Count < 500	2016	Female Non-Pregnant/Non-Lactating	20-24	Primary	Living With Partner	Others	Normalweight	< 500	Who Stage 3 Adult	District Capital
16364	1	II CD4+ Cell Count < 500	2016	Female Non-Pregnant/Non-Lactating	20-24	No Formal Education	Not Available	VCT	Underweight	>=500	Who Stage 3 Adult	District Capital
16372	1	II CD4+ Cell Count < 500	2016	Female Pregnant/Lactating	20-24	Not Available	Living With Partner	Any Maternal Child Health	Normalweight	>=500	Who Stage 1 Adult	District Periphery
16381	0	II CD4+ Cell Count < 500	2016	Female Pregnant/Lactating	20-24	Not Available	Single	Any Maternal Child Health	Overweight	Not Available	Who Stage 2 Adult	District Periphery
16390	0	II CD4+ Cell Count < 500	2016	Male	20-24	Secondar or More	Not Available	Any Maternal Child Health	Underweight	< 500	Who Stage 1 Adult	District Capital
16393	0	II CD4+ Cell Count < 500	2016	Female Non-Pregnant/Non-Lactating	20-24	Secondar or More	Married	Any Maternal Child Health	Not Available	< 200	Who Stage 1 Adult	District Capital
16394	1	II CD4+ Cell Count < 500	2016	Female Pregnant/Lactating	15-19	Secondar or More	Living With Partner	Any Maternal Child Health	Normalweight	< 500	Who Stage 1 Adult	District Capital
16398	0	II CD4+ Cell Count < 500	2016	Female Pregnant/Lactating	20-24	Primary	Not Available	Any Maternal Child Health	Underweight	>=500	Who Stage 1 Adult	District Periphery
16401	0	II CD4+ Cell Count < 500	2016	Female Pregnant/Lactating	20-24	Primary	Living With Partner	Any Maternal Child Health	Overweight	< 200	Who Stage 1 Adult	District Periphery
16405	1	II CD4+ Cell Count < 500	2016	Female Pregnant/Lactating	20-24	Secondar or More	Not Available	Any Maternal Child Health	Normalweight	>=500	Who Stage 1 Adult	District Capital
16407	0	II CD4+ Cell Count < 500	2016	Male	20-24	Secondar or More	Not Available	Any Maternal Child Health	Normalweight	< 350	Who Stage 1 Adult	District Capital
16410	1	II CD4+ Cell Count < 500	2016	Female Pregnant/Lactating	20-24	Primary	Living With Partner	Others	Not Available	< 500	Who Stage 2 Adult	District Capital
16418	1	II CD4+ Cell Count < 500	2016	Female Non-Pregnant/Non-Lactating	20-24	Secondar or More	Not Available	Any Maternal Child Health	Not Available	< 350	Who Stage 2 Adult	District Periphery
16422	1	II CD4+ Cell Count < 500	2016	Female Non-Pregnant/Non-Lactating	20-24	Primary	Living With Partner	Any Maternal Child Health	Normalweight	< 350	Who Stage 1 Adult	District Periphery
16426	0	II CD4+ Cell Count < 500	2016	Male	15-19	Secondar or More	Living With Partner	Any Maternal Child Health	Normalweight	< 500	Who Stage 1 Adult	District Periphery
16427	1	II CD4+ Cell Count < 500	2016	Female Non-Pregnant/Non-Lactating	15-19	Not Available	Not Available	VCT	Not Available	< 500	Who Stage 3 Adult	District Periphery
16434	0	II CD4+ Cell Count < 500	2016	Male	15-19	Primary	Single	VCT	Normalweight	>=500	Who Stage 1 Adult	District Periphery
16435	0	II CD4+ Cell Count < 500	2016	Female Non-Pregnant/Non-Lactating	20-24	Primary	Married	PITC	Normalweight	Not Available	Who Stage 1 Adult	District Periphery
16436	0	II CD4+ Cell Count < 500	2016	Male	20-24	Primary	Married	Any Maternal Child Health	Normalweight	Not Available	Who Stage 1 Adult	District Periphery
16444	0	II CD4+ Cell Count < 500	2016	Female Non-Pregnant/Non-Lactating	20-24	Primary	Single	VCT	Underweight	>=500	Who Stage 4 Adult	District Periphery
16445	1	II CD4+ Cell Count < 500	2016	Female Pregnant/Lactating	15-19	No Formal Education	Living With Partner	Any Maternal Child Health	Normalweight	< 500	Who Stage 1 Adult	District Periphery
16446	0	II CD4+ Cell Count < 500	2016	Male	20-24	Secondar or More	Living With Partner	PITC	Underweight	>=500	Who Stage 4 Adult	District Periphery
16450	1	II CD4+ Cell Count < 500	2016	Female Pregnant/Lactating	20-24	Secondar or More	Living With Partner	Any Maternal Child Health	Normalweight	>=500	Who Stage 1 Adult	District Capital
16465	1	II CD4+ Cell Count < 500	2016	Male	20-24	Not Available	Not Available	VCT	Normalweight	< 500	Who Stage 3 Adult	District Capital
16467	1	II CD4+ Cell Count < 500	2016	Male	20-24	Secondar or More	Living With Partner	Any Maternal Child Health	Underweight	< 500	Who Stage 1 Adult	District Periphery
16473	0	II CD4+ Cell Count < 500	2016	Male	15-19	Secondar or More	Living With Partner	VCT	Normalweight	>=500	Who Stage 1 Adult	District Periphery
16476	1	II CD4+ Cell Count < 500	2016	Female Pregnant/Lactating	20-24	No Formal Education	Living With Partner	Any Maternal Child Health	Normalweight	>=500	Who Stage 1 Adult	District Periphery
16477	1	II CD4+ Cell Count < 500	2016	Female Pregnant/Lactating	15-19	Primary	Living With Partner	Any Maternal Child Health	Underweight	< 500	Who Stage 1 Adult	District Periphery
16490	0	II CD4+ Cell Count < 500	2016	Female Pregnant/Lactating	20-24	Not Available	Married	Any Maternal Child Health	Underweight	< 100	Who Stage 2 Adult	District Capital
16495	0	II CD4+ Cell Count < 500	2016	Female Pregnant/Lactating	15-19	Secondar or More	Single	Any Maternal Child Health	Normalweight	>=500	Who Stage 1 Adult	District Capital
16500	1	II CD4+ Cell Count < 500	2016	Male	15-19	Secondar or More	Single	Others	Underweight	< 350	Who Stage 1 Adult	District Capital
16502	1	II CD4+ Cell Count < 500	2016	Male	20-24	Not Available	Not Available	VCT	Underweight	< 500	Who Stage 3 Adult	District Capital
16508	0	II CD4+ Cell Count < 500	2016	Female Pregnant/Lactating	20-24	Secondar or More	Living With Partner	Any Maternal Child Health	Normalweight	>=500	Who Stage 1 Adult	District Periphery
16514	1	II CD4+ Cell Count < 500	2016	Female Pregnant/Lactating	15-19	Secondar or More	Not Available	Any Maternal Child Health	Normalweight	>=500	Who Stage 1 Adult	District Periphery
16516	1	II CD4+ Cell Count < 500	2016	Female Pregnant/Lactating	15-19	Secondar or More	Living With Partner	Others	Normalweight	< 500	Who Stage 1 Adult	District Periphery
16519	1	II CD4+ Cell Count < 500	2016	Male	15-19	Secondar or More	Not Available	Any Maternal Child Health	Normalweight	< 500	Who Stage 1 Adult	District Periphery
16524	0	II CD4+ Cell Count < 500	2016	Male	20-24	Not Available	Living With Partner	VCT	Not Available	>=500	Who Stage 1 Adult	District Periphery
16529	1	II CD4+ Cell Count < 500	2016	Female Pregnant/Lactating	15-19	Primary	Living With Partner	Any Maternal Child Health	Normalweight	< 500	Who Stage 1 Adult	District Periphery
16530	1	II CD4+ Cell Count < 500	2016	Male	15-19	Secondar or More	Living With Partner	Any Maternal Child Health	Normalweight	>=500	Who Stage 1 Adult	District Periphery
16538	1	II CD4+ Cell Count < 500	2016	Female Pregnant/Lactating	15-19	Primary	Not Available	Any Maternal Child Health	Overweight	< 350	Who Stage 1 Adult	District Periphery
16552	1	II CD4+ Cell Count < 500	2016	Female Non-Pregnant/Non-Lactating	20-24	Primary	Single	VCT	Normalweight	>=500	Who Stage 2 Adult	District Periphery
16564	0	II CD4+ Cell Count < 500	2016	Male	20-24	Secondar or More	Living With Partner	Any Maternal Child Health	Normalweight	< 350	Who Stage 1 Adult	District Periphery
16572	1	II CD4+ Cell Count < 500	2016	Female Pregnant/Lactating	20-24	Not Available	Not Available	Others	Overweight	>=500	Who Stage 1 Adult	District Periphery
16573	1	II CD4+ Cell Count < 500	2016	Female Pregnant/Lactating	15-19	Not Available	Not Available	Any Maternal Child Health	Normalweight	< 350	Who Stage 1 Adult	District Periphery
16585	0	II CD4+ Cell Count < 500	2016	Female Pregnant/Lactating	15-19	Primary	Not Available	Any Maternal Child Health	Normalweight	>=500	Who Stage 1 Adult	District Periphery
16586	1	II CD4+ Cell Count < 500	2016	Female Pregnant/Lactating	20-24	Secondar or More	Married	Any Maternal Child Health	Normalweight	< 350	Who Stage 1 Adult	District Periphery
16597	1	II CD4+ Cell Count < 500	2016	Female Non-Pregnant/Non-Lactating	20-24	Not Available	Living With Partner	VCT	Underweight	< 500	Who Stage 1 Adult	District Periphery
16598	1	II CD4+ Cell Count < 500	2016	Male	20-24	Secondar or More	Married	VCT	Normalweight	< 500	Who Stage 2 Adult	District Capital
16601	0	II CD4+ Cell Count < 500	2016	Female Pregnant/Lactating	15-19	Primary	Living With Partner	Any Maternal Child Health	Normalweight	< 500	Who Stage 1 Adult	District Capital
16603	0	II CD4+ Cell Count < 500	2016	Male	20-24	Primary	Living With Partner	Any Maternal Child Health	Underweight	>=500	Who Stage 1 Adult	District Capital
16604	0	II CD4+ Cell Count < 500	2016	Female Pregnant/Lactating	20-24	Not Available	Living With Partner	VCT	Underweight	< 500	Who Stage 1 Adult	District Capital
16609	0	II CD4+ Cell Count < 500	2016	Female Non-Pregnant/Non-Lactating	20-24	Not Available	Single	VCT	Underweight	< 100	Who Stage 2 Adult	District Capital
16636	0	I CD4+ Cell Count < 350	2016	Male	20-24	Secondar or More	Living With Partner	Any Maternal Child Health	Normalweight	>=500	Who Stage 1 Adult	District Periphery
16638	1	II CD4+ Cell Count < 500	2016	Male	20-24	Secondar or More	Living With Partner	Any Maternal Child Health	Overweight	Not Available	Who Stage 1 Adult	District Periphery
16647	0	II CD4+ Cell Count < 500	2016	Female Pregnant/Lactating	20-24	No Formal Education	Living With Partner	Any Maternal Child Health	Normalweight	< 350	Who Stage 1 Adult	District Periphery
16648	1	II CD4+ Cell Count < 500	2016	Male	20-24	Secondar or More	Not Available	Others	Normalweight	< 350	Who Stage 1 Adult	District Capital
16656	1	II CD4+ Cell Count < 500	2016	Female Pregnant/Lactating	15-19	Primary	Not Available	Any Maternal Child Health	Normalweight	>=500	Who Stage 1 Adult	District Periphery
16657	1	II CD4+ Cell Count < 500	2016	Female Non-Pregnant/Non-Lactating	20-24	Primary	Married	VCT	Normalweight	< 350	Who Stage 2 Adult	District Periphery
16661	1	II CD4+ Cell Count < 500	2016	Female Pregnant/Lactating	20-24	Primary	Married	Any Maternal Child Health	Normalweight	>=500	Who Stage 1 Adult	District Periphery
16668	1	II CD4+ Cell Count < 500	2016	Female Pregnant/Lactating	20-24	Secondar or More	Living With Partner	Any Maternal Child Health	Normalweight	< 350	Who Stage 1 Adult	District Capital
16713	1	II CD4+ Cell Count < 500	2016	Female Pregnant/Lactating	20-24	Not Available	Living With Partner	Any Maternal Child Health	Normalweight	< 100	Who Stage 1 Adult	District Periphery
16716	1	II CD4+ Cell Count < 500	2016	Female Pregnant/Lactating	15-19	Primary	Living With Partner	Others	Normalweight	< 500	Who Stage 1 Adult	District Periphery
16717	0	II CD4+ Cell Count < 500	2016	Female Pregnant/Lactating	20-24	Primary	Not Available	Any Maternal Child Health	Underweight	>=500	Who Stage 1 Adult	District Periphery
16726	1	II CD4+ Cell Count < 500	2016	Female Non-Pregnant/Non-Lactating	20-24	Secondar or More	Married	VCT	Underweight	>=500	Who Stage 3 Adult	District Capital
16732	1	II CD4+ Cell Count < 500	2016	Female Pregnant/Lactating	15-19	Primary	Married	Any Maternal Child Health	Normalweight	>=500	Who Stage 1 Adult	District Periphery
16744	0	II CD4+ Cell Count < 500	2016	Female Pregnant/Lactating	20-24	Not Available	Single	Any Maternal Child Health	Not Available	< 500	Who Stage 1 Adult	District Periphery
16746	0	II CD4+ Cell Count < 500	2016	Female Pregnant/Lactating	15-19	No Formal Education	Living With Partner	Any Maternal Child Health	Normalweight	< 350	Who Stage 1 Adult	District Periphery
16749	0	II CD4+ Cell Count < 500	2016	Female Non-Pregnant/Non-Lactating	15-19	Primary	Single	Any Maternal Child Health	Underweight	< 350	Who Stage 1 Adult	District Periphery
16750	0	II CD4+ Cell Count < 500	2016	Female Pregnant/Lactating	20-24	No Formal Education	Living With Partner	Any Maternal Child Health	Normalweight	< 500	Who Stage 1 Adult	District Periphery
16754	0	II CD4+ Cell Count < 500	2016	Female Pregnant/Lactating	20-24	No Formal Education	Living With Partner	Any Maternal Child Health	Normalweight	< 350	Who Stage 1 Adult	District Periphery
16755	0	II CD4+ Cell Count < 500	2016	Female Non-Pregnant/Non-Lactating	20-24	Primary	Living With Partner	VCT	Overweight	< 350	Who Stage 2 Adult	District Periphery
16758	1	II CD4+ Cell Count < 500	2016	Female Pregnant/Lactating	20-24	No Formal Education	Not Available	Any Maternal Child Health	Underweight	>=500	Who Stage 1 Adult	District Periphery
16770	0	II CD4+ Cell Count < 500	2016	Female Pregnant/Lactating	15-19	Not Available	Not Available	Any Maternal Child Health	Normalweight	>=500	Who Stage 1 Adult	District Periphery
16815	1	II CD4+ Cell Count < 500	2016	Female Pregnant/Lactating	20-24	Secondar or More	Living With Partner	Any Maternal Child Health	Normalweight	< 350	Who Stage 1 Adult	District Periphery
16825	1	II CD4+ Cell Count < 500	2016	Female Non-Pregnant/Non-Lactating	15-19	Not Available	Single	PITC	Underweight	< 200	Who Stage 3 Adult	District Periphery
16829	0	II CD4+ Cell Count < 500	2016	Female Pregnant/Lactating	15-19	Not Available	Not Available	Any Maternal Child Health	Normalweight	>=500	Who Stage 1 Adult	District Periphery
16833	1	II CD4+ Cell Count < 500	2016	Female Pregnant/Lactating	15-19	Primary	Living With Partner	Any Maternal Child Health	Normalweight	>=500	Who Stage 1 Adult	District Periphery
16835	0	II CD4+ Cell Count < 500	2016	Female Non-Pregnant/Non-Lactating	20-24	No Formal Education	Not Available	Any Maternal Child Health	Normalweight	>=500	Who Stage 1 Adult	District Periphery
16846	1	II CD4+ Cell Count < 500	2016	Female Pregnant/Lactating	15-19	Primary	Married	Any Maternal Child Health	Normalweight	< 350	Who Stage 1 Adult	District Capital
16848	1	II CD4+ Cell Count < 500	2016	Female Non-Pregnant/Non-Lactating	20-24	Primary	Married	Others	Underweight	Not Available	Who Stage 3 Adult	District Capital
16860	0	II CD4+ Cell Count < 500	2016	Female Pregnant/Lactating	20-24	Primary	Living With Partner	Any Maternal Child Health	Normalweight	< 500	Who Stage 1 Adult	District Periphery
16863	1	II CD4+ Cell Count < 500	2016	Female Pregnant/Lactating	15-19	Primary	Living With Partner	Any Maternal Child Health	Normalweight	< 500	Who Stage 1 Adult	District Periphery
16877	1	II CD4+ Cell Count < 500	2016	Female Pregnant/Lactating	15-19	Primary	Not Available	Any Maternal Child Health	Normalweight	>=500	Who Stage 1 Adult	District Capital
16883	1	II CD4+ Cell Count < 500	2016	Female Pregnant/Lactating	15-19	Primary	Living With Partner	Any Maternal Child Health	Overweight	Not Available	Who Stage 1 Adult	District Periphery
16884	0	II CD4+ Cell Count < 500	2016	Female Pregnant/Lactating	15-19	Primary	Living With Partner	Any Maternal Child Health	Overweight	Not Available	Who Stage 1 Adult	District Periphery
16892	0	II CD4+ Cell Count < 500	2016	Female Pregnant/Lactating	20-24	Primary	Not Available	Any Maternal Child Health	Normalweight	>=500	Who Stage 1 Adult	District Periphery
16894	1	II CD4+ Cell Count < 500	2016	Female Pregnant/Lactating	20-24	Secondar or More	Not Available	Any Maternal Child Health	Normalweight	>=500	Who Stage 1 Adult	District Periphery
16898	1	I CD4+ Cell Count < 350	2015	Male	20-24	Primary	Married	PITC	Not Available	Not Available	Who Stage 4 Adult	District Periphery
16910	1	II CD4+ Cell Count < 500	2016	Male	20-24	Primary	Married	PITC	Normalweight	< 500	Who Stage 3 Adult	District Periphery
16914	1	I CD4+ Cell Count < 350	2016	Male	15-19	No Formal Education	Single	PITC	Normalweight	Not Available	Who Stage 2 Adult	District Periphery
16919	1	I CD4+ Cell Count < 350	2016	Male	20-24	Secondar or More	Married	VCT	Not Available	< 500	Who Stage 1 Adult	District Periphery
16920	1	I CD4+ Cell Count < 350	2016	Male	20-24	Primary	Married	VCT	Normalweight	>=500	Who Stage 1 Adult	District Periphery
16922	1	I CD4+ Cell Count < 350	2016	Female Non-Pregnant/Non-Lactating	20-24	No Formal Education	Married	VCT	Not Available	Not Available	Who Stage 1 Adult	District Periphery
16953	1	II CD4+ Cell Count < 500	2016	Female Non-Pregnant/Non-Lactating	20-24	Not Available	Living With Partner	VCT	Normalweight	>=500	Who Stage 1 Adult	District Periphery
16961	1	II CD4+ Cell Count < 500	2016	Female Pregnant/Lactating	15-19	Not Available	Single	Any Maternal Child Health	Normalweight	>=500	Who Stage 1 Adult	District Periphery
16968	1	II CD4+ Cell Count < 500	2016	Male	20-24	Primary	Living With Partner	Any Maternal Child Health	Normalweight	< 500	Who Stage 1 Adult	District Periphery
16978	0	II CD4+ Cell Count < 500	2016	Male	20-24	Not Available	Living With Partner	Any Maternal Child Health	Normalweight	>=500	Who Stage 2 Adult	District Periphery
16981	0	II CD4+ Cell Count < 500	2016	Female Pregnant/Lactating	20-24	Primary	Not Available	Any Maternal Child Health	Normalweight	< 500	Who Stage 1 Adult	District Periphery
16982	0	II CD4+ Cell Count < 500	2016	Female Pregnant/Lactating	20-24	Primary	Not Available	Any Maternal Child Health	Normalweight	>=500	Who Stage 1 Adult	District Periphery
16984	1	II CD4+ Cell Count < 500	2016	Female Pregnant/Lactating	20-24	Primary	Living With Partner	Any Maternal Child Health	Not Available	Not Available	Who Stage 1 Adult	District Periphery
16985	1	II CD4+ Cell Count < 500	2016	Female Pregnant/Lactating	20-24	Primary	Not Available	Any Maternal Child Health	Normalweight	< 500	Who Stage 1 Adult	District Periphery
16986	0	II CD4+ Cell Count < 500	2016	Female Pregnant/Lactating	15-19	Primary	Single	Any Maternal Child Health	Normalweight	Not Available	Who Stage 1 Adult	District Periphery
16988	1	I CD4+ Cell Count < 350	2016	Female Non-Pregnant/Non-Lactating	20-24	No Formal Education	Single	Any Maternal Child Health	Not Available	Not Available	Who Stage 1 Adult	District Periphery
16990	0	II CD4+ Cell Count < 500	2016	Female Pregnant/Lactating	20-24	Primary	Married	Any Maternal Child Health	Not Available	>=500	Who Stage 1 Adult	District Periphery
16995	0	II CD4+ Cell Count < 500	2016	Female Non-Pregnant/Non-Lactating	20-24	Not Available	Living With Partner	VCT	Normalweight	>=500	Not Available	District Periphery
17000	1	II CD4+ Cell Count < 500	2016	Female Pregnant/Lactating	15-19	Primary	Married	Any Maternal Child Health	Normalweight	>=500	Who Stage 1 Adult	District Periphery
17019	1	II CD4+ Cell Count < 500	2016	Female Pregnant/Lactating	20-24	Not Available	Living With Partner	Any Maternal Child Health	Normalweight	>=500	Who Stage 1 Adult	District Periphery
17049	1	II CD4+ Cell Count < 500	2016	Female Non-Pregnant/Non-Lactating	20-24	Primary	Single	VCT	Not Available	< 350	Who Stage 3 Adult	District Periphery
17057	1	II CD4+ Cell Count < 500	2016	Female Non-Pregnant/Non-Lactating	20-24	Primary	Not Available	VCT	Underweight	>=500	Who Stage 1 Adult	District Periphery
17064	1	I CD4+ Cell Count < 350	2016	Female Pregnant/Lactating	15-19	Primary	Living With Partner	Any Maternal Child Health	Not Available	< 500	Who Stage 1 Adult	District Periphery
17072	0	II CD4+ Cell Count < 500	2016	Female Pregnant/Lactating	20-24	Primary	Married	VCT	Underweight	< 500	Who Stage 1 Adult	District Periphery
17078	1	II CD4+ Cell Count < 500	2016	Female Pregnant/Lactating	20-24	Primary	Married	Any Maternal Child Health	Normalweight	< 350	Who Stage 1 Adult	District Periphery
17081	1	II CD4+ Cell Count < 500	2016	Female Pregnant/Lactating	15-19	Primary	Married	Any Maternal Child Health	Normalweight	< 500	Who Stage 2 Adult	District Periphery
17082	1	I CD4+ Cell Count < 350	2016	Female Non-Pregnant/Non-Lactating	20-24	Primary	Not Available	Any Maternal Child Health	Normalweight	< 350	Who Stage 1 Adult	District Periphery
17096	1	II CD4+ Cell Count < 500	2016	Female Pregnant/Lactating	20-24	Primary	Married	PITC	Not Available	Not Available	Who Stage 1 Adult	District Periphery
17240	1	I CD4+ Cell Count < 350	2016	Female Non-Pregnant/Non-Lactating	20-24	No Formal Education	Married	PITC	Normalweight	Not Available	Who Stage 2 Adult	District Periphery
17246	1	I CD4+ Cell Count < 350	2016	Male	20-24	Primary	Married	VCT	Underweight	Not Available	Who Stage 3 Adult	District Periphery
17252	1	II CD4+ Cell Count < 500	2016	Female Pregnant/Lactating	20-24	Primary	Married	Any Maternal Child Health	Normalweight	Not Available	Who Stage 1 Adult	District Periphery
17254	1	I CD4+ Cell Count < 350	2015	Female Non-Pregnant/Non-Lactating	20-24	No Formal Education	Living With Partner	VCT	Not Available	Not Available	Who Stage 1 Adult	District Periphery
17255	1	I CD4+ Cell Count < 350	2016	Female Pregnant/Lactating	20-24	Primary	Living With Partner	Any Maternal Child Health	Overweight	Not Available	Who Stage 1 Adult	District Periphery
17257	0	II CD4+ Cell Count < 500	2016	Female Pregnant/Lactating	15-19	Not Available	Married	Any Maternal Child Health	Normalweight	Not Available	Who Stage 1 Adult	District Periphery
17514	0	I CD4+ Cell Count < 350	2016	Female Non-Pregnant/Non-Lactating	15-19	No Formal Education	Living With Partner	Any Maternal Child Health	Not Available	Not Available	Who Stage 1 Adult	District Periphery
17990	0	II CD4+ Cell Count < 500	2016	Female Pregnant/Lactating	20-24	Not Available	Not Available	Any Maternal Child Health	Not Available	Not Available	Who Stage 1 Adult	District Periphery
18338	1	II CD4+ Cell Count < 500	2016	Female Non-Pregnant/Non-Lactating	15-19	Not Available	Not Available	Any Maternal Child Health	Not Available	Not Available	Who Stage 1 Adult	District Periphery
18349	1	II CD4+ Cell Count < 500	2016	Female Non-Pregnant/Non-Lactating	15-19	Primary	Single	Any Maternal Child Health	Normalweight	Not Available	Who Stage 1 Adult	District Periphery
276	1	I CD4+ Cell Count < 350	2013	Female Non-Pregnant/Non-Lactating	15-19	Primary	Living With Partner	VCT	Normalweight	Not Available	Who Stage 1 Adult	District Capital
485	0	I CD4+ Cell Count < 350	2014	Female Pregnant/Lactating	20-24	Primary	Living With Partner	Any Maternal Child Health	Overweight	< 350	Who Stage 1 Adult	District Capital
514	0	I CD4+ Cell Count < 350	2014	Female Non-Pregnant/Non-Lactating	20-24	No Formal Education	Single	VCT	Normalweight	Not Available	Who Stage 4 Adult	District Capital
628	1	I CD4+ Cell Count < 350	2013	Female Non-Pregnant/Non-Lactating	20-24	Primary	Not Available	VCT	Normalweight	< 350	Who Stage 2 Adult	District Capital
806	1	I CD4+ Cell Count < 350	2013	Female Non-Pregnant/Non-Lactating	20-24	Primary	Living With Partner	VCT	Normalweight	< 200	Who Stage 1 Adult	District Capital
963	1	I CD4+ Cell Count < 350	2014	Female Non-Pregnant/Non-Lactating	20-24	Primary	Single	VCT	Underweight	< 350	Who Stage 3 Adult	District Capital
1176	0	I CD4+ Cell Count < 350	2013	Female Non-Pregnant/Non-Lactating	20-24	Not Available	Living With Partner	VCT	Normalweight	>=500	Who Stage 1 Adult	District Capital
1196	0	I CD4+ Cell Count < 350	2015	Female Pregnant/Lactating	20-24	Primary	Living With Partner	VCT	Overweight	>=500	Who Stage 1 Adult	District Capital
1239	0	I CD4+ Cell Count < 350	2014	Female Pregnant/Lactating	20-24	Primary	Living With Partner	VCT	Normalweight	>=500	Who Stage 1 Adult	District Capital
1330	1	I CD4+ Cell Count < 350	2014	Male	20-24	Primary	Single	VCT	Normalweight	< 350	Who Stage 3 Adult	District Capital
1356	0	I CD4+ Cell Count < 350	2013	Female Non-Pregnant/Non-Lactating	20-24	Primary	Married	VCT	Not Available	>=500	Who Stage 1 Adult	District Capital
1532	1	I CD4+ Cell Count < 350	2014	Female Non-Pregnant/Non-Lactating	20-24	Primary	Single	VCT	Underweight	< 350	Who Stage 1 Adult	District Capital
1601	1	I CD4+ Cell Count < 350	2015	Female Pregnant/Lactating	20-24	Primary	Single	Others	Normalweight	< 500	Who Stage 1 Adult	District Capital
1663	0	I CD4+ Cell Count < 350	2013	Female Pregnant/Lactating	20-24	Primary	Living With Partner	VCT	Overweight	>=500	Who Stage 2 Adult	District Capital
1668	0	I CD4+ Cell Count < 350	2013	Female Non-Pregnant/Non-Lactating	20-24	No Formal Education	Not Available	VCT	Not Available	Not Available	Who Stage 1 Adult	District Capital
1691	1	I CD4+ Cell Count < 350	2014	Female Non-Pregnant/Non-Lactating	20-24	Not Available	Married	VCT	Normalweight	Not Available	Who Stage 1 Adult	District Capital
1732	0	I CD4+ Cell Count < 350	2014	Female Non-Pregnant/Non-Lactating	20-24	Primary	Living With Partner	Others	Normalweight	Not Available	Who Stage 1 Adult	District Capital
1815	1	I CD4+ Cell Count < 350	2014	Female Non-Pregnant/Non-Lactating	20-24	Not Available	Not Available	VCT	Normalweight	Not Available	Who Stage 1 Adult	District Capital
1926	0	I CD4+ Cell Count < 350	2014	Female Non-Pregnant/Non-Lactating	20-24	Primary	Single	VCT	Underweight	>=500	Who Stage 1 Adult	District Capital
2005	1	I CD4+ Cell Count < 350	2013	Male	20-24	Primary	Single	Others	Normalweight	< 350	Who Stage 3 Adult	District Capital
2030	1	I CD4+ Cell Count < 350	2015	Female Non-Pregnant/Non-Lactating	20-24	Primary	Not Available	Others	Normalweight	< 350	Who Stage 3 Adult	District Capital
2039	1	I CD4+ Cell Count < 350	2015	Female Non-Pregnant/Non-Lactating	20-24	Primary	Married	Any Maternal Child Health	Underweight	< 500	Who Stage 3 Adult	District Capital
2086	0	I CD4+ Cell Count < 350	2014	Female Pregnant/Lactating	20-24	Primary	Single	VCT	Normalweight	< 100	Who Stage 2 Adult	District Capital
2138	1	I CD4+ Cell Count < 350	2013	Female Non-Pregnant/Non-Lactating	20-24	Secondar or More	Living With Partner	VCT	Overweight	< 100	Who Stage 1 Adult	District Capital
2395	0	I CD4+ Cell Count < 350	2014	Female Non-Pregnant/Non-Lactating	20-24	Not Available	Living With Partner	Any Maternal Child Health	Normalweight	Not Available	Who Stage 1 Adult	District Capital
2461	0	I CD4+ Cell Count < 350	2013	Female Non-Pregnant/Non-Lactating	20-24	Primary	Single	VCT	Normalweight	>=500	Who Stage 1 Adult	District Capital
2488	1	I CD4+ Cell Count < 350	2013	Female Pregnant/Lactating	20-24	Primary	Living With Partner	Others	Normalweight	< 500	Who Stage 1 Adult	District Capital
2515	0	I CD4+ Cell Count < 350	2013	Female Pregnant/Lactating	20-24	Secondar or More	Living With Partner	Others	Normalweight	>=500	Who Stage 1 Adult	District Capital
2540	1	I CD4+ Cell Count < 350	2014	Female Non-Pregnant/Non-Lactating	20-24	Secondar or More	Living With Partner	Any Maternal Child Health	Overweight	>=500	Who Stage 1 Adult	District Capital
2647	0	I CD4+ Cell Count < 350	2013	Female Non-Pregnant/Non-Lactating	20-24	Primary	Married	VCT	Normalweight	>=500	Who Stage 1 Adult	District Capital
2660	0	I CD4+ Cell Count < 350	2015	Female Non-Pregnant/Non-Lactating	20-24	Secondar or More	Single	VCT	Normalweight	< 350	Who Stage 1 Adult	District Capital
2665	0	I CD4+ Cell Count < 350	2014	Female Pregnant/Lactating	20-24	Primary	Living With Partner	VCT	Normalweight	>=500	Who Stage 1 Adult	District Capital
2685	1	I CD4+ Cell Count < 350	2013	Female Non-Pregnant/Non-Lactating	20-24	Not Available	Living With Partner	Others	Underweight	< 500	Who Stage 1 Adult	District Capital
2704	1	I CD4+ Cell Count < 350	2016	Female Non-Pregnant/Non-Lactating	20-24	Primary	Living With Partner	VCT	Normalweight	>=500	Who Stage 4 Adult	District Capital
2778	0	I CD4+ Cell Count < 350	2013	Female Non-Pregnant/Non-Lactating	20-24	Not Available	Not Available	Others	Normalweight	< 500	Who Stage 1 Adult	District Capital
2800	1	I CD4+ Cell Count < 350	2015	Female Pregnant/Lactating	20-24	Not Available	Not Available	Others	Normalweight	Not Available	Who Stage 1 Adult	District Capital
2879	1	I CD4+ Cell Count < 350	2013	Female Non-Pregnant/Non-Lactating	20-24	Not Available	Not Available	Others	Normalweight	< 350	Who Stage 2 Adult	District Capital
3210	0	I CD4+ Cell Count < 350	2014	Female Pregnant/Lactating	20-24	Primary	Married	Any Maternal Child Health	Normalweight	< 500	Who Stage 1 Adult	District Capital
3234	0	I CD4+ Cell Count < 350	2014	Female Pregnant/Lactating	20-24	Not Available	Single	VCT	Normalweight	Not Available	Who Stage 4 Adult	District Capital
3240	1	I CD4+ Cell Count < 350	2014	Female Pregnant/Lactating	20-24	Primary	Not Available	Any Maternal Child Health	Normalweight	Not Available	Who Stage 1 Adult	District Capital
3249	1	I CD4+ Cell Count < 350	2015	Male	20-24	Primary	Living With Partner	VCT	Underweight	Not Available	Who Stage 3 Adult	District Capital
3262	0	I CD4+ Cell Count < 350	2014	Female Pregnant/Lactating	20-24	Primary	Single	VCT	Overweight	>=500	Who Stage 2 Adult	District Capital
3422	0	I CD4+ Cell Count < 350	2013	Female Non-Pregnant/Non-Lactating	20-24	Primary	Living With Partner	VCT	Normalweight	>=500	Who Stage 1 Adult	District Capital
3440	0	I CD4+ Cell Count < 350	2016	Female Non-Pregnant/Non-Lactating	20-24	Primary	Married	Any Maternal Child Health	Normalweight	Not Available	Who Stage 1 Adult	District Capital
3448	0	I CD4+ Cell Count < 350	2013	Female Non-Pregnant/Non-Lactating	20-24	Primary	Single	VCT	Underweight	< 100	Not Available	District Capital
3508	1	I CD4+ Cell Count < 350	2015	Female Non-Pregnant/Non-Lactating	20-24	Primary	Married	Any Maternal Child Health	Normalweight	>=500	Who Stage 1 Adult	District Capital
3530	0	I CD4+ Cell Count < 350	2013	Male	20-24	Secondar or More	Single	VCT	Underweight	< 350	Who Stage 1 Adult	District Capital
3694	1	I CD4+ Cell Count < 350	2014	Female Non-Pregnant/Non-Lactating	20-24	Not Available	Married	Others	Normalweight	< 350	Who Stage 1 Adult	District Capital
3727	0	I CD4+ Cell Count < 350	2013	Female Non-Pregnant/Non-Lactating	20-24	Primary	Not Available	VCT	Normalweight	< 350	Who Stage 3 Adult	District Capital
3752	1	I CD4+ Cell Count < 350	2016	Female Pregnant/Lactating	20-24	No Formal Education	Married	Any Maternal Child Health	Underweight	>=500	Who Stage 1 Adult	District Capital
3791	1	I CD4+ Cell Count < 350	2013	Female Pregnant/Lactating	15-19	Primary	Not Available	VCT	Normalweight	< 350	Who Stage 1 Adult	District Capital
3802	1	I CD4+ Cell Count < 350	2013	Female Non-Pregnant/Non-Lactating	20-24	Secondar or More	Not Available	Any Maternal Child Health	Normalweight	< 350	Who Stage 1 Adult	District Capital
3860	1	I CD4+ Cell Count < 350	2015	Female Non-Pregnant/Non-Lactating	20-24	Not Available	Living With Partner	VCT	Normalweight	< 350	Who Stage 1 Adult	District Capital
3937	0	I CD4+ Cell Count < 350	2013	Female Non-Pregnant/Non-Lactating	20-24	Primary	Living With Partner	VCT	Underweight	< 350	Who Stage 3 Adult	District Capital
3967	1	I CD4+ Cell Count < 350	2015	Female Pregnant/Lactating	20-24	Primary	Living With Partner	Others	Normalweight	< 500	Who Stage 1 Adult	District Capital
3968	0	I CD4+ Cell Count < 350	2013	Female Non-Pregnant/Non-Lactating	20-24	Primary	Single	VCT	Normalweight	< 350	Who Stage 1 Adult	District Capital
4007	1	I CD4+ Cell Count < 350	2014	Female Non-Pregnant/Non-Lactating	20-24	Primary	Living With Partner	VCT	Normalweight	>=500	Who Stage 1 Adult	District Capital
4021	1	I CD4+ Cell Count < 350	2013	Female Non-Pregnant/Non-Lactating	20-24	Not Available	Living With Partner	VCT	Normalweight	< 350	Who Stage 2 Adult	District Capital
4026	1	I CD4+ Cell Count < 350	2013	Female Non-Pregnant/Non-Lactating	20-24	Primary	Living With Partner	VCT	Normalweight	< 350	Who Stage 1 Adult	District Capital
4078	1	I CD4+ Cell Count < 350	2015	Female Pregnant/Lactating	20-24	Primary	Married	Any Maternal Child Health	Normalweight	< 500	Who Stage 1 Adult	District Capital
4097	0	I CD4+ Cell Count < 350	2014	Female Non-Pregnant/Non-Lactating	20-24	Not Available	Single	Any Maternal Child Health	Normalweight	>=500	Who Stage 1 Adult	District Capital
4111	1	I CD4+ Cell Count < 350	2015	Female Non-Pregnant/Non-Lactating	20-24	Primary	Married	Any Maternal Child Health	Normalweight	< 350	Who Stage 1 Adult	District Capital
4120	1	I CD4+ Cell Count < 350	2013	Female Non-Pregnant/Non-Lactating	20-24	Primary	Married	Any Maternal Child Health	Normalweight	>=500	Who Stage 1 Adult	District Capital
4138	1	I CD4+ Cell Count < 350	2014	Female Non-Pregnant/Non-Lactating	20-24	Primary	Married	Any Maternal Child Health	Normalweight	Not Available	Who Stage 1 Adult	District Capital
4148	0	I CD4+ Cell Count < 350	2014	Female Pregnant/Lactating	20-24	No Formal Education	Married	Any Maternal Child Health	Normalweight	Not Available	Who Stage 1 Adult	District Capital
4149	0	I CD4+ Cell Count < 350	2013	Female Non-Pregnant/Non-Lactating	15-19	Primary	Married	Any Maternal Child Health	Normalweight	>=500	Who Stage 1 Adult	District Capital
4161	1	I CD4+ Cell Count < 350	2013	Female Non-Pregnant/Non-Lactating	20-24	Not Available	Single	VCT	Normalweight	< 350	Who Stage 1 Adult	District Capital
4197	1	I CD4+ Cell Count < 350	2014	Female Pregnant/Lactating	20-24	Secondar or More	Single	Any Maternal Child Health	Normalweight	Not Available	Who Stage 1 Adult	District Capital
4202	0	I CD4+ Cell Count < 350	2015	Female Non-Pregnant/Non-Lactating	20-24	No Formal Education	Married	VCT	Normalweight	< 100	Who Stage 1 Adult	District Capital
4203	1	I CD4+ Cell Count < 350	2014	Female Pregnant/Lactating	20-24	No Formal Education	Not Available	Others	Underweight	< 500	Who Stage 2 Adult	District Capital
4276	0	II CD4+ Cell Count < 500	2016	Female Non-Pregnant/Non-Lactating	20-24	Primary	Single	VCT	Underweight	< 100	Who Stage 3 Adult	District Capital
4356	0	I CD4+ Cell Count < 350	2013	Female Non-Pregnant/Non-Lactating	20-24	Primary	Married	Any Maternal Child Health	Normalweight	>=500	Who Stage 1 Adult	District Capital
4364	1	I CD4+ Cell Count < 350	2013	Female Pregnant/Lactating	20-24	Primary	Married	Any Maternal Child Health	Normalweight	< 500	Who Stage 1 Adult	District Capital
4391	1	I CD4+ Cell Count < 350	2013	Female Non-Pregnant/Non-Lactating	20-24	Secondar or More	Not Available	Any Maternal Child Health	Normalweight	>=500	Who Stage 1 Adult	District Capital
4402	0	I CD4+ Cell Count < 350	2014	Female Pregnant/Lactating	20-24	Not Available	Married	Any Maternal Child Health	Normalweight	< 200	Who Stage 1 Adult	District Capital
4472	0	I CD4+ Cell Count < 350	2014	Female Pregnant/Lactating	20-24	Not Available	Married	Any Maternal Child Health	Normalweight	Not Available	Who Stage 1 Adult	District Capital
4488	1	I CD4+ Cell Count < 350	2015	Male	20-24	Primary	Single	PITC	Normalweight	< 500	Who Stage 1 Adult	District Capital
4526	1	I CD4+ Cell Count < 350	2015	Female Pregnant/Lactating	20-24	Secondar or More	Married	Any Maternal Child Health	Normalweight	< 500	Who Stage 1 Adult	District Capital
4542	0	I CD4+ Cell Count < 350	2014	Female Pregnant/Lactating	20-24	Primary	Married	Any Maternal Child Health	Normalweight	< 500	Who Stage 1 Adult	District Capital
4543	0	I CD4+ Cell Count < 350	2014	Female Pregnant/Lactating	20-24	Primary	Married	Others	Overweight	Not Available	Who Stage 1 Adult	District Capital
4623	1	I CD4+ Cell Count < 350	2013	Female Non-Pregnant/Non-Lactating	20-24	Primary	Living With Partner	VCT	Normalweight	< 500	Who Stage 1 Adult	District Capital
4649	0	I CD4+ Cell Count < 350	2015	Female Non-Pregnant/Non-Lactating	20-24	Not Available	Living With Partner	Any Maternal Child Health	Underweight	Not Available	Who Stage 1 Adult	District Capital
4653	1	I CD4+ Cell Count < 350	2014	Female Pregnant/Lactating	20-24	No Formal Education	Living With Partner	Any Maternal Child Health	Underweight	Not Available	Who Stage 1 Adult	District Capital
4657	1	I CD4+ Cell Count < 350	2013	Female Non-Pregnant/Non-Lactating	15-19	Secondar or More	Living With Partner	Any Maternal Child Health	Overweight	< 500	Who Stage 1 Adult	District Capital
4670	0	I CD4+ Cell Count < 350	2014	Female Non-Pregnant/Non-Lactating	20-24	Not Available	Married	VCT	Normalweight	>=500	Who Stage 1 Adult	District Capital
4726	1	I CD4+ Cell Count < 350	2013	Female Non-Pregnant/Non-Lactating	20-24	Primary	Living With Partner	Any Maternal Child Health	Normalweight	>=500	Who Stage 1 Adult	District Capital
4754	0	I CD4+ Cell Count < 350	2014	Female Pregnant/Lactating	20-24	Primary	Living With Partner	Any Maternal Child Health	Normalweight	>=500	Who Stage 1 Adult	District Capital
4840	0	I CD4+ Cell Count < 350	2013	Female Non-Pregnant/Non-Lactating	20-24	Primary	Single	VCT	Not Available	< 350	Who Stage 4 Adult	District Capital
4973	0	I CD4+ Cell Count < 350	2013	Female Non-Pregnant/Non-Lactating	20-24	Secondar or More	Married	Any Maternal Child Health	Normalweight	< 350	Who Stage 1 Adult	District Capital
4983	1	I CD4+ Cell Count < 350	2013	Female Non-Pregnant/Non-Lactating	20-24	Secondar or More	Married	Others	Normalweight	>=500	Who Stage 1 Adult	District Capital
5019	0	I CD4+ Cell Count < 350	2014	Female Pregnant/Lactating	20-24	Primary	Living With Partner	Any Maternal Child Health	Normalweight	>=500	Who Stage 1 Adult	District Capital
5036	1	I CD4+ Cell Count < 350	2015	Female Non-Pregnant/Non-Lactating	20-24	Primary	Married	Any Maternal Child Health	Normalweight	< 100	Who Stage 1 Adult	District Capital
5086	1	I CD4+ Cell Count < 350	2013	Female Pregnant/Lactating	20-24	Not Available	Living With Partner	Any Maternal Child Health	Overweight	< 350	Who Stage 1 Adult	District Capital
5089	1	I CD4+ Cell Count < 350	2014	Female Non-Pregnant/Non-Lactating	20-24	Secondar or More	Living With Partner	Any Maternal Child Health	Normalweight	>=500	Who Stage 1 Adult	District Capital
5091	0	I CD4+ Cell Count < 350	2013	Female Non-Pregnant/Non-Lactating	20-24	Primary	Living With Partner	Any Maternal Child Health	Overweight	>=500	Who Stage 1 Adult	District Capital
5100	1	I CD4+ Cell Count < 350	2015	Female Pregnant/Lactating	20-24	Primary	Not Available	Any Maternal Child Health	Normalweight	< 500	Who Stage 1 Adult	District Capital
5124	1	I CD4+ Cell Count < 350	2013	Female Non-Pregnant/Non-Lactating	20-24	No Formal Education	Living With Partner	Any Maternal Child Health	Normalweight	Not Available	Who Stage 2 Adult	District Capital
5130	0	I CD4+ Cell Count < 350	2014	Female Pregnant/Lactating	20-24	Primary	Living With Partner	Any Maternal Child Health	Overweight	Not Available	Who Stage 1 Adult	District Capital
5139	0	I CD4+ Cell Count < 350	2013	Female Pregnant/Lactating	20-24	Not Available	Single	Any Maternal Child Health	Normalweight	< 500	Who Stage 1 Adult	District Capital
5151	1	I CD4+ Cell Count < 350	2015	Female Non-Pregnant/Non-Lactating	20-24	Secondar or More	Married	Any Maternal Child Health	Normalweight	>=500	Who Stage 1 Adult	District Capital
5165	1	I CD4+ Cell Count < 350	2013	Female Pregnant/Lactating	20-24	Not Available	Married	Any Maternal Child Health	Underweight	>=500	Who Stage 1 Adult	District Capital
5172	0	I CD4+ Cell Count < 350	2014	Male	20-24	Primary	Living With Partner	VCT	Normalweight	Not Available	Who Stage 3 Adult	District Capital
5192	1	I CD4+ Cell Count < 350	2016	Female Non-Pregnant/Non-Lactating	20-24	Primary	Living With Partner	Any Maternal Child Health	Normalweight	< 500	Who Stage 1 Adult	District Capital
5197	0	I CD4+ Cell Count < 350	2014	Female Non-Pregnant/Non-Lactating	20-24	Primary	Not Available	VCT	Underweight	Not Available	Who Stage 2 Adult	District Capital
5202	0	I CD4+ Cell Count < 350	2013	Female Pregnant/Lactating	20-24	Primary	Living With Partner	Any Maternal Child Health	Overweight	Not Available	Who Stage 1 Adult	District Capital
5254	1	I CD4+ Cell Count < 350	2013	Female Pregnant/Lactating	20-24	Not Available	Living With Partner	Any Maternal Child Health	Normalweight	< 500	Who Stage 1 Adult	District Capital
5371	1	I CD4+ Cell Count < 350	2014	Male	20-24	Primary	Living With Partner	VCT	Underweight	< 350	Who Stage 3 Adult	District Capital
5375	1	I CD4+ Cell Count < 350	2014	Female Pregnant/Lactating	20-24	Primary	Married	Any Maternal Child Health	Normalweight	>=500	Who Stage 1 Adult	District Capital
5381	0	I CD4+ Cell Count < 350	2013	Female Non-Pregnant/Non-Lactating	15-19	Primary	Living With Partner	PITC	Normalweight	< 500	Who Stage 1 Adult	District Capital
5388	1	I CD4+ Cell Count < 350	2013	Female Non-Pregnant/Non-Lactating	20-24	Primary	Single	VCT	Underweight	< 200	Who Stage 4 Adult	District Capital
5392	1	I CD4+ Cell Count < 350	2014	Female Non-Pregnant/Non-Lactating	20-24	Not Available	Married	Any Maternal Child Health	Normalweight	< 500	Who Stage 1 Adult	District Capital
5415	1	I CD4+ Cell Count < 350	2015	Female Pregnant/Lactating	20-24	Not Available	Not Available	Any Maternal Child Health	Overweight	>=500	Who Stage 1 Adult	District Capital
5431	0	I CD4+ Cell Count < 350	2013	Female Non-Pregnant/Non-Lactating	20-24	Not Available	Living With Partner	VCT	Normalweight	Not Available	Who Stage 3 Adult	District Capital
[truncated: 22,841 more rows]
